# Supplementary material for: Wheat Line “RYNO3936” Is Associated With Delayed Water Stress-Induced Leaf Senescence and Rapid Water-Deficit Stress Recovery
Source: Front Plant Sci. 2020 Jul 14;11:1053. doi: 10.3389/fpls.2020.01053 (PMC7372113; doi:10.3389/fpls.2020.01053)
Supplement: Table S2 — Blast2GO results from the peptides obtained after LC-ESI-MS/MS analysis of total protein isolated from RYNO3936 before (day 0), and after induction of water stress (days 7 and 14), and after recovery and regrowth (day 21). [file Table_1.xlsx]

## Sheet: Table S1 Ryno complete prot (2
Table S1B: Top 200 list of identified proteins from RYNO3936 before (Day 0) and after induction of water stress (Days 7, 14), as well as after recovery/regrowth (Day 21). The analysis was conducted using the Scaffold 4 proteomics software (http://www.proteomesoftware.com/products/scaffold/; Searle, 2010). Indicated are the identified protein, accession number, molecular weight, protein grouping a…
2018-03-AMA_Ryno	Displaying:Exclusive Spectrum Count				Molecular Weight			Quantitative Profile		Ryno_Dag_0					Ryno_Dag_7					Ryno_Dag_14					Ryno_Dag_21
#	Visible?	Starred?	Identified Proteins (229)	Accession Number		Protein Grouping Ambiguity	ANOVA Test (P-Value): *(p = 0.01463)		Taxonomy	Sample 1	Sample 2	Sample 3	AVERAGE	STD DEV	Sample 1	Sample 2	Sample 3	AVERAGE	STD DEV	Sample 1	Sample 2	Sample 3	AVERAGE	STD DEV	Sample 1	Sample 2	Sample 3	AVERAGE	STD DEV
1	TRUE	Empty	Oxygen-evolving enhancer protein 1, chloroplastic OS=Triticum urartu GN=TRIUR3_31979 PE=4 SV=1	M8AE10_TRIUA (+1)	34 kDa	TRUE	0.0001	Ryno_Dag_0 high, Ryno_Dag_14 low, Ryno_Dag_21 high, Ryno_Dag_7 low	unknown	203	161	257	207	48.12	76	62	105	81	21.93	52	19	4	25	24.56	247	205	181	211	33.41
32	TRUE	Empty	ATP synthase delta chain, chloroplastic OS=Aegilops tauschii GN=F775_06392 PE=3 SV=1	N1R5T6_AEGTA	18 kDa	TRUE	0.0001	Ryno_Dag_0 high, Ryno_Dag_14 low, Ryno_Dag_21 high, Ryno_Dag_7 low	unknown	51	28	48	42.33	12.5	1	6	0	2.33	3.21	0	0	0	0	0	28	27	19	24.67	4.93
38	TRUE	Empty	20 kDa chaperonin, chloroplastic OS=Aegilops tauschii GN=F775_32594 PE=3 SV=1	M8AVR4_AEGTA (+2)	26 kDa	TRUE	0.0001	Ryno_Dag_0 high, Ryno_Dag_14 low, Ryno_Dag_21 high, Ryno_Dag_7 low	unknown	27	24	32	27.67	4.04	6	0	2	2.67	3.06	0	0	0	0	0	16	17	11	14.67	3.21
46	TRUE	Empty	Uncharacterized protein OS=Triticum aestivum PE=4 SV=1	W5GFX3_WHEAT (+1)	23 kDa		0.0001	Ryno_Dag_0 high, Ryno_Dag_14 low, Ryno_Dag_21 high, Ryno_Dag_7 low	unknown	18	15	18	17	1.73	6	6	4	5.33	1.15	3	2	0	1.67	1.53	27	27	20	24.67	4.04
58	TRUE	Empty	Stromal 70 kDa heat shock-related protein, chloroplastic OS=Aegilops tauschii GN=F775_29881 PE=3 SV=1	N1QXI7_AEGTA	73 kDa	TRUE	0.0001	Ryno_Dag_0 high, Ryno_Dag_14 low, Ryno_Dag_21 low, Ryno_Dag_7 low	unknown	23	17	25	21.67	4.16	2	3	3	2.67	0.58	3	0	0	1	1.73	3	9	1	4.33	4.16
67	TRUE	Empty	Adenosylhomocysteinase OS=Triticum urartu GN=TRIUR3_03943 PE=3 SV=1	M7ZAK2_TRIUA (+2)	46 kDa		0.0001	Ryno_Dag_0 low, Ryno_Dag_14 high, Ryno_Dag_21 low, Ryno_Dag_7 low	unknown	0	2	0	0.67	1.15	13	15	2	10	7	30	21	17	22.67	6.66	0	0	0	0	0
91	TRUE	Empty	Alpha-amylase/trypsin inhibitor CM3 OS=Triticum aestivum PE=1 SV=1	IAAC3_WHEAT	18 kDa	TRUE	0.0001	Ryno_Dag_0 low, Ryno_Dag_14 low, Ryno_Dag_21 high, Ryno_Dag_7 low	unknown	0	0	0	0	0	0	0	0	0	0	0	0	0	0	0	22	34	18	24.67	8.33
117	TRUE	Empty	Uncharacterized protein OS=Aegilops tauschii GN=F775_27291 PE=4 SV=1	M8CU50_AEGTA	32 kDa		0.0001	Ryno_Dag_0 low, Ryno_Dag_14 low, Ryno_Dag_21 high, Ryno_Dag_7 low	unknown	0	0	0	0	0	0	0	0	0	0	0	0	0	0	0	18	27	12	19	7.55
129	TRUE	Empty	UTP--glucose-1-phosphate uridylyltransferase OS=Triticum urartu GN=TRIUR3_15167 PE=4 SV=1	M7YXN3_TRIUA	51 kDa		0.0001	Ryno_Dag_0 low, Ryno_Dag_14 high, Ryno_Dag_21 low, Ryno_Dag_7 low	unknown	0	0	0	0	0	1	2	0	1	1	14	8	5	9	4.58	0	0	0	0	0
169	TRUE	Empty	40S ribosomal protein S20 OS=Triticum urartu GN=TRIUR3_10578 PE=3 SV=1	M7YRN1_TRIUA (+3)	14 kDa		0.0001	Ryno_Dag_0 high, Ryno_Dag_14 low, Ryno_Dag_21 low, Ryno_Dag_7 low	unknown	10	6	10	8.67	2.31	0	0	0	0	0	1	0	0	0.33	0.58	2	0	0	0.67	1.15
173	TRUE	Empty	Gamma-gliadin OS=Triticum dicoccoides GN=ll703 PE=4 SV=1	B6UKJ9_TRIDC (+13)	29 kDa	TRUE	0.0001	Ryno_Dag_0 low, Ryno_Dag_14 low, Ryno_Dag_21 high, Ryno_Dag_7 low	unknown	0	0	0	0	0	0	0	0	0	0	0	0	0	0	0	4	6	4	4.67	1.15
176	TRUE	Empty	Aldehyde dehydrogenase 7b OS=Triticum aestivum PE=2 SV=1	D9IFB7_WHEAT (+1)	54 kDa		0.0001	Ryno_Dag_0 low, Ryno_Dag_14 high, Ryno_Dag_21 low, Ryno_Dag_7 low	unknown	0	0	0	0	0	0	0	0	0	0	11	8	8	9	1.73	0	0	0	0	0
23	TRUE	Empty	Uncharacterized protein OS=Triticum aestivum GN=TRAES_3BF028000060CFD_c1 PE=3 SV=1	A0A077S298_WHEAT (+1)	18 kDa	TRUE	0.00015	Ryno_Dag_0 high, Ryno_Dag_14 low, Ryno_Dag_21 high, Ryno_Dag_7 low	unknown	48	35	58	47	11.53	0	0	6	2	3.46	0	0	0	0	0	17	37	11	21.67	13.61
76	TRUE	Empty	Uncharacterized protein OS=Triticum aestivum PE=4 SV=1	W5DYH0_WHEAT	39 kDa		0.0002	Ryno_Dag_0 low, Ryno_Dag_14 high, Ryno_Dag_21 low, Ryno_Dag_7 low	unknown	0	2	0	0.67	1.15	14	2	9	8.33	6.03	21	22	19	20.67	1.53	0	0	0	0	0
160	TRUE	Empty	Grain softness protein (Fragment) OS=Triticum aestivum GN=Gsp-1D PE=4 SV=1	A0A0A7AA82_WHEAT (+6)	16 kDa		0.00021	Ryno_Dag_0 low, Ryno_Dag_14 low, Ryno_Dag_21 high, Ryno_Dag_7 low	unknown	0	0	0	0	0	0	0	0	0	0	0	0	0	0	0	14	13	6	11	4.36
182	TRUE	Empty	Lipoxygenase OS=Triticum aestivum PE=3 SV=1	W5F9D7_WHEAT	97 kDa		0.00023	Ryno_Dag_0 low, Ryno_Dag_14 high, Ryno_Dag_21 low, Ryno_Dag_7 low	unknown	0	0	0	0	0	0	0	0	0	0	6	9	7	7.33	1.53	0	0	0	0	0
181	TRUE	Empty	5-methyltetrahydropteroyltriglutamate--homocysteine methyltransferase OS=Triticum urartu GN=TRIUR3_07672 PE=3 SV=1	M7ZHT1_TRIUA	85 kDa		0.00025	Ryno_Dag_0 low, Ryno_Dag_14 high, Ryno_Dag_21 low, Ryno_Dag_7 low	unknown	0	0	0	0	0	0	0	0	0	0	7	9	4	6.67	2.52	0	0	0	0	0
115	TRUE	Empty	Fructose-bisphosphate aldolase OS=Triticum urartu GN=TRIUR3_24109 PE=3 SV=1	M7ZGS6_TRIUA (+3)	39 kDa	TRUE	0.00032	Ryno_Dag_0 low, Ryno_Dag_14 high, Ryno_Dag_21 low, Ryno_Dag_7 low	unknown	0	0	0	0	0	2	5	0	2.33	2.52	20	9	12	13.67	5.69	0	4	1	1.67	2.08
119	TRUE	Empty	ADP,ATP carrier protein, mitochondrial OS=Triticum urartu GN=TRIUR3_11472 PE=3 SV=1	M8A2G0_TRIUA (+3)	41 kDa		0.00032	Ryno_Dag_0 low, Ryno_Dag_14 high, Ryno_Dag_21 low, Ryno_Dag_7 low	unknown	0	0	0	0	0	7	8	0	5	4.36	14	12	12	12.67	1.15	0	0	0	0	0
37	TRUE	Empty	Uncharacterized protein OS=Triticum aestivum PE=4 SV=1	W5FDV7_WHEAT	25 kDa		0.00037	Ryno_Dag_0 low, Ryno_Dag_14 high, Ryno_Dag_21 low, Ryno_Dag_7 high	unknown	0	2	0	0.67	1.15	31	24	19	24.67	6.03	24	28	24	25.33	2.31	1	11	7	6.33	5.03
73	TRUE	Empty	Uncharacterized protein OS=Triticum aestivum PE=4 SV=1	W5HAX6_WHEAT	15 kDa	TRUE	0.00037	Ryno_Dag_0 high, Ryno_Dag_14 low, Ryno_Dag_21 high, Ryno_Dag_7 low	unknown	16	15	23	18	4.36	0	0	10	3.33	5.77	0	0	0	0	0	12	15	12	13	1.73
33	TRUE	Empty	Uncharacterized protein OS=Triticum aestivum PE=3 SV=1	W5FRF1_WHEAT	34 kDa	TRUE	0.0004	Ryno_Dag_0 high, Ryno_Dag_14 low, Ryno_Dag_21 high, Ryno_Dag_7 low	unknown	36	29	32	32.33	3.51	9	8	16	11	4.36	0	0	0	0	0	18	19	27	21.33	4.93
4	TRUE	Empty	Uncharacterized protein OS=Triticum aestivum PE=4 SV=1	W5B9F3_WHEAT	27 kDa		0.00054	Ryno_Dag_0 high, Ryno_Dag_14 low, Ryno_Dag_21 high, Ryno_Dag_7 low	unknown	151	128	206	161.67	40.08	133	121	119	124.33	7.57	111	74	60	81.67	26.35	127	121	100	116	14.18
72	TRUE	Empty	Uncharacterized protein OS=Triticum aestivum PE=4 SV=1	W5G736_WHEAT	32 kDa		0.00054	Ryno_Dag_0 high, Ryno_Dag_14 low, Ryno_Dag_21 low, Ryno_Dag_7 low	unknown	20	17	23	20	3	0	0	3	1	1.73	0	0	0	0	0	12	9	0	7	6.24
190	TRUE	Empty	Uncharacterized protein OS=Triticum aestivum PE=4 SV=1	W5HCY0_WHEAT	26 kDa		0.00069	Ryno_Dag_0 high, Ryno_Dag_14 low, Ryno_Dag_21 high, Ryno_Dag_7 low	unknown	5	2	4	3.67	1.53	0	0	0	0	0	0	0	0	0	0	3	3	2	2.67	0.58
106	TRUE	Empty	Chlorophyll a-b binding protein, chloroplastic OS=Triticum urartu GN=TRIUR3_18701 PE=3 SV=1	M7YH23_TRIUA (+2)	38 kDa		0.00072	Ryno_Dag_0 low, Ryno_Dag_14 high, Ryno_Dag_21 low, Ryno_Dag_7 low	unknown	0	0	0	0	0	9	6	2	5.67	3.51	15	12	10	12.33	2.52	0	7	1	2.67	3.79
210	TRUE	Empty	GTP-binding nuclear protein OS=Triticum urartu GN=TRIUR3_25734 PE=3 SV=1	M8ACU1_TRIUA (+5)	26 kDa		0.00076	Ryno_Dag_0 low, Ryno_Dag_14 high, Ryno_Dag_21 low, Ryno_Dag_7 low	unknown	0	0	0	0	0	0	0	0	0	0	3	1	2	2	1	0	0	0	0	0
149	TRUE	Empty	60S acidic ribosomal protein P0 OS=Aegilops tauschii GN=F775_28558 PE=3 SV=1	N1QYE3_AEGTA	35 kDa		0.00086	Ryno_Dag_0 low, Ryno_Dag_14 high, Ryno_Dag_21 low, Ryno_Dag_7 low	unknown	0	0	2	0.67	1.15	3	2	2	2.33	0.58	8	11	5	8	3	0	0	0	0	0
8	TRUE	Empty	Oxygen-evolving enhancer protein 3-1, chloroplastic OS=Aegilops tauschii GN=F775_30429 PE=4 SV=1	M8BB25_AEGTA (+3)	18 kDa		0.0013	Ryno_Dag_0 high, Ryno_Dag_14 low, Ryno_Dag_21 high, Ryno_Dag_7 high	unknown	59	57	63	59.67	3.06	75	46	82	67.67	19.09	21	9	8	12.67	7.23	62	75	47	61.33	14.01
164	TRUE	Empty	Actin OS=Triticum aestivum PE=3 SV=1	A0A067YNJ5_WHEAT (+16)	42 kDa		0.0013	Ryno_Dag_0 low, Ryno_Dag_14 high, Ryno_Dag_21 low, Ryno_Dag_7 low	unknown	0	0	0	0	0	3	0	0	1	1.73	13	4	6	7.67	4.73	0	0	0	0	0
170	TRUE	Empty	Low molecular weight glutenin OS=Triticum aestivum GN=Glu-A3 PE=4 SV=1	C3VN75_WHEAT (+3)	35 kDa		0.0013	Ryno_Dag_0 low, Ryno_Dag_14 low, Ryno_Dag_21 high, Ryno_Dag_7 low	unknown	0	0	0	0	0	0	0	0	0	0	0	0	0	0	0	15	7	8	10	4.36
85	TRUE	Empty	Uncharacterized protein OS=Triticum aestivum GN=TRAES_3BF167600010CFD_c1 PE=4 SV=1	W5D1Z1_WHEAT	21 kDa		0.0014	Ryno_Dag_0 high, Ryno_Dag_14 low, Ryno_Dag_21 high, Ryno_Dag_7 low	unknown	10	4	16	10	6	1	0	7	2.67	3.79	0	0	0	0	0	12	17	14	14.33	2.52
152	TRUE	Empty	30S ribosomal protein 1, chloroplastic OS=Aegilops tauschii GN=F775_31789 PE=4 SV=1	M8CEC3_AEGTA (+3)	26 kDa		0.0014	Ryno_Dag_0 high, Ryno_Dag_14 low, Ryno_Dag_21 low, Ryno_Dag_7 low	unknown	14	5	17	12	6.24	0	0	0	0	0	0	0	0	0	0	0	0	0	0	0
78	TRUE	Empty	Photosystem II CP47 chlorophyll apoprotein OS=Aegilops tauschii GN=F775_04233 PE=4 SV=1	M8CB07_AEGTA	55 kDa	TRUE	0.0015	Ryno_Dag_0 low, Ryno_Dag_14 high, Ryno_Dag_21 low, Ryno_Dag_7 low	unknown	0	0	0	0	0	16	14	0	10	8.72	24	19	11	18	6.56	0	0	0	0	0
120	TRUE	Empty	70 kDa heat shock protein OS=Triticum aestivum PE=2 SV=1	C7ENF7_WHEAT (+1)	74 kDa	TRUE	0.0015	Ryno_Dag_0 high, Ryno_Dag_14 low, Ryno_Dag_21 low, Ryno_Dag_7 low	unknown	5	13	17	11.67	6.11	0	0	5	1.67	2.89	0	0	0	0	0	2	1	0	1	1
79	TRUE	Empty	Peptidyl-prolyl cis-trans isomerase OS=Triticum aestivum PE=2 SV=1	A7LM55_WHEAT	18 kDa		0.0016	Ryno_Dag_0 low, Ryno_Dag_14 high, Ryno_Dag_21 low, Ryno_Dag_7 low	unknown	6	4	5	5	1	3	5	2	3.33	1.53	18	11	9	12.67	4.73	8	3	2	4.33	3.21
61	TRUE	Empty	Quinone oxidoreductase-like protein OS=Aegilops tauschii GN=F775_07275 PE=4 SV=1	M8AW52_AEGTA	32 kDa		0.002	Ryno_Dag_0 high, Ryno_Dag_14 low, Ryno_Dag_21 high, Ryno_Dag_7 low	unknown	21	12	16	16.33	4.51	8	3	10	7	3.61	4	0	0	1.33	2.31	11	16	11	12.67	2.89
74	TRUE	Empty	Uncharacterized protein OS=Triticum aestivum PE=4 SV=1	W5HLU5_WHEAT (+1)	48 kDa		0.0021	Ryno_Dag_0 high, Ryno_Dag_14 low, Ryno_Dag_21 high, Ryno_Dag_7 low	unknown	14	19	2	11.67	8.74	0	0	0	0	0	0	0	0	0	0	17	23	16	18.67	3.79
52	TRUE	Empty	Superoxide dismutase [Cu-Zn] OS=Triticum aestivum GN=SOD1.2 PE=2 SV=1	O24400_WHEAT	20 kDa	TRUE	0.0022	Ryno_Dag_0 high, Ryno_Dag_14 low, Ryno_Dag_21 low, Ryno_Dag_7 low	unknown	22	18	43	27.67	13.43	2	2	8	4	3.46	0	2	0	0.67	1.15	14	17	6	12.33	5.69
94	TRUE	Empty	Single-stranded nucleic acid binding protein OS=Triticum aestivum GN=whGRP-1 PE=2 SV=1	Q41518_WHEAT	16 kDa		0.0022	Ryno_Dag_0 low, Ryno_Dag_14 low, Ryno_Dag_21 high, Ryno_Dag_7 low	unknown	6	6	10	7.33	2.31	0	2	0	0.67	1.15	6	0	0	2	3.46	21	15	9	15	6
220	TRUE	Empty	Low molecular weight glutenin subunit (Fragment) OS=Thinopyrum ponticum x Triticum aestivum PE=4 SV=1	Q5PU42_9POAL	34 kDa		0.0022	Ryno_Dag_0 low, Ryno_Dag_14 low, Ryno_Dag_21 high, Ryno_Dag_7 low	unknown	0	0	0	0	0	0	0	0	0	0	0	0	0	0	0	3	2	1	2	1
68	TRUE	Empty	Uncharacterized protein OS=Triticum aestivum PE=3 SV=1	W5EHT8_WHEAT	19 kDa		0.0023	Ryno_Dag_0 high, Ryno_Dag_14 low, Ryno_Dag_21 high, Ryno_Dag_7 low	unknown	18	7	13	12.67	5.51	5	7	7	6.33	1.15	0	0	0	0	0	15	12	11	12.67	2.08
81	TRUE	Empty	Photosystem I P700 chlorophyll a apoprotein A2 OS=Triticum aestivum GN=psaB PE=3 SV=1	PSAB_WHEAT (+1)	83 kDa		0.0026	Ryno_Dag_0 low, Ryno_Dag_14 high, Ryno_Dag_21 low, Ryno_Dag_7 low	unknown	0	0	0	0	0	13	6	6	8.33	4.04	13	21	14	16	4.36	0	0	5	1.67	2.89
184	TRUE	Empty	Uncharacterized protein OS=Triticum urartu GN=TRIUR3_33029 PE=4 SV=1	M7Z7B4_TRIUA	32 kDa	TRUE	0.0032	Ryno_Dag_0 high, Ryno_Dag_14 low, Ryno_Dag_21 low, Ryno_Dag_7 low	unknown	6	3	7	5.33	2.08	0	0	0	0	0	0	0	0	0	0	3	0	0	1	1.73
88	TRUE	Empty	Uncharacterized protein OS=Aegilops tauschii GN=F775_04480 PE=4 SV=1	M8BDP7_AEGTA	26 kDa		0.0034	Ryno_Dag_0 low, Ryno_Dag_14 low, Ryno_Dag_21 high, Ryno_Dag_7 low	unknown	12	1	7	6.67	5.51	0	0	0	0	0	0	0	0	0	0	21	28	9	19.33	9.61
121	TRUE	Empty	Uncharacterized protein OS=Triticum aestivum PE=3 SV=1	W5E575_WHEAT	35 kDa		0.0034	Ryno_Dag_0 high, Ryno_Dag_14 low, Ryno_Dag_21 low, Ryno_Dag_7 low	unknown	14	9	14	12.33	2.89	0	2	0	0.67	1.15	0	0	2	0.67	1.15	8	2	0	3.33	4.16
175	TRUE	Empty	60S ribosomal protein L4-1 OS=Triticum urartu GN=TRIUR3_35018 PE=4 SV=1	M8A580_TRIUA (+2)	36 kDa		0.0037	Ryno_Dag_0 low, Ryno_Dag_14 high, Ryno_Dag_21 low, Ryno_Dag_7 low	unknown	0	1	4	1.67	2.08	0	0	0	0	0	8	3	4	5	2.65	0	0	1	0.33	0.58
3	TRUE	Empty	Ribulose bisphosphate carboxylase large chain OS=Triticum aestivum GN=rbcL PE=1 SV=2	RBL_WHEAT (+1)	53 kDa	TRUE	0.0045	Ryno_Dag_0 low, Ryno_Dag_14 high, Ryno_Dag_21 low, Ryno_Dag_7 low	unknown	50	98	58	68.67	25.72	184	137	109	143.33	37.9	213	176	165	184.67	25.15	57	83	113	84.33	28.02
131	TRUE	Empty	Ribosomal protein OS=Triticum urartu GN=TRIUR3_07435 PE=3 SV=1	M7ZM70_TRIUA	18 kDa	TRUE	0.0047	Ryno_Dag_0 high, Ryno_Dag_14 low, Ryno_Dag_21 low, Ryno_Dag_7 low	unknown	12	6	11	9.67	3.21	0	0	0	0	0	4	0	0	1.33	2.31	5	0	0	1.67	2.89
132	TRUE	Empty	Cold-responsive protein WCOR14 OS=Aegilops tauschii GN=F775_26151 PE=4 SV=1	C0L981_AEGTA (+2)	14 kDa	TRUE	0.0049	Ryno_Dag_0 high, Ryno_Dag_14 low, Ryno_Dag_21 low, Ryno_Dag_7 low	unknown	17	5	18	13.33	7.23	0	0	4	1.33	2.31	0	0	0	0	0	0	0	0	0	0
139	TRUE	Empty	Putative calcium-binding protein CML7 OS=Triticum urartu GN=TRIUR3_30313 PE=3 SV=1	M7ZNI1_TRIUA	32 kDa		0.0057	Ryno_Dag_0 high, Ryno_Dag_14 low, Ryno_Dag_21 low, Ryno_Dag_7 low	unknown	13	9	6	9.33	3.51	2	3	0	1.67	1.53	0	0	0	0	0	2	4	0	2	2
42	TRUE	Empty	Germin-like protein 8-14 OS=Triticum urartu GN=TRIUR3_27105 PE=3 SV=1	M7ZSU0_TRIUA (+2)	22 kDa		0.006	Ryno_Dag_0 low, Ryno_Dag_14 high, Ryno_Dag_21 low, Ryno_Dag_7 high	unknown	4	6	7	5.67	1.53	31	17	24	24	7	10	16	13	13	3	11	9	7	9	2
53	TRUE	Empty	Glyceraldehyde-3-phosphate dehydrogenase OS=Aegilops tauschii GN=F775_07657 PE=3 SV=1	M8C8G6_AEGTA (+1)	37 kDa	TRUE	0.0061	Ryno_Dag_0 low, Ryno_Dag_14 high, Ryno_Dag_21 low, Ryno_Dag_7 low	unknown	7	6	8	7	1	4	8	2	4.67	3.06	18	11	7	12	5.57	6	8	6	6.67	1.15
108	TRUE	Empty	Uncharacterized protein OS=Triticum aestivum PE=4 SV=1	W5FGX7_WHEAT	41 kDa	TRUE	0.0076	Ryno_Dag_0 high, Ryno_Dag_14 low, Ryno_Dag_21 low, Ryno_Dag_7 low	unknown	17	9	13	13	4	0	0	6	2	3.46	0	0	0	0	0	9	3	3	5	3.46
50	TRUE	Empty	ATP synthase subunit alpha, mitochondrial OS=Triticum aestivum GN=ATPA PE=3 SV=1	ATPAM_WHEAT (+1)	55 kDa		0.0078	Ryno_Dag_0 low, Ryno_Dag_14 high, Ryno_Dag_21 low, Ryno_Dag_7 high	unknown	0	5	0	1.67	2.89	19	20	18	19	1	13	24	22	19.67	5.86	9	7	6	7.33	1.53
147	TRUE	Empty	Uncharacterized protein OS=Triticum aestivum PE=3 SV=1	W5G312_WHEAT	82 kDa	TRUE	0.008	Ryno_Dag_0 low, Ryno_Dag_14 high, Ryno_Dag_21 low, Ryno_Dag_7 high	unknown	0	0	0	0	0	8	9	5	7.33	2.08	6	5	6	5.67	0.58	0	0	2	0.67	1.15
168	TRUE	Empty	Thioredoxin OS=Triticum urartu GN=TRIUR3_30421 PE=3 SV=1	M8ASF0_TRIUA (+5)	12 kDa		0.008	Ryno_Dag_0 high, Ryno_Dag_14 low, Ryno_Dag_21 low, Ryno_Dag_7 low	unknown	10	6	5	7	2.65	1	0	0	0.33	0.58	4	0	0	1.33	2.31	2	1	0	1	1
195	TRUE	Empty	Uncharacterized protein OS=Triticum aestivum GN=TRAES_3BF092100100CFD_c1 PE=3 SV=1	A0A077S2R7_WHEAT	111 kDa		0.0087	Ryno_Dag_0 low, Ryno_Dag_14 high, Ryno_Dag_21 low, Ryno_Dag_7 low	unknown	0	0	0	0	0	2	0	0	0.67	1.15	9	3	2	4.67	3.79	0	0	0	0	0
158	TRUE	Empty	Dimeric alpha-amylase inhibitor OS=Triticum aestivum PE=4 SV=1	I6PZ03_WHEAT (+1)	15 kDa	TRUE	0.01	Ryno_Dag_0 low, Ryno_Dag_14 low, Ryno_Dag_21 high, Ryno_Dag_7 low	unknown	0	0	0	0	0	0	0	0	0	0	0	0	0	0	0	18	9	5	10.67	6.66
34	TRUE	Empty	Uncharacterized protein OS=Triticum aestivum PE=3 SV=1	W5BD57_WHEAT	102 kDa	TRUE	0.013	Ryno_Dag_0 low, Ryno_Dag_14 high, Ryno_Dag_21 low, Ryno_Dag_7 high	unknown	0	3	3	2	1.73	35	46	11	30.67	17.9	38	18	13	23	13.23	2	1	5	2.67	2.08
71	TRUE	Empty	Cytochrome b6-f complex iron-sulfur subunit, chloroplastic OS=Triticum aestivum GN=petC PE=2 SV=1	UCRIA_WHEAT	24 kDa		0.013	Ryno_Dag_0 high, Ryno_Dag_14 low, Ryno_Dag_21 low, Ryno_Dag_7 low	unknown	17	15	20	17.33	2.52	6	6	0	4	3.46	8	0	0	2.67	4.62	8	16	1	8.33	7.51
101	TRUE	Empty	Chloroplast inositol phosphatase-like protein OS=Triticum aestivum PE=2 SV=1	Q5XUV3_WHEAT (+1)	32 kDa	TRUE	0.013	Ryno_Dag_0 low, Ryno_Dag_14 low, Ryno_Dag_21 low, Ryno_Dag_7 high	unknown	0	4	0	1.33	2.31	10	14	26	16.67	8.33	1	0	0	0.33	0.58	0	3	0	1	1.73
141	TRUE	Empty	Putative vacuolar defense protein OS=Triticum aestivum GN=PR4e PE=4 SV=1	Q6PWL8_WHEAT (+1)	18 kDa	TRUE	0.013	Ryno_Dag_0 low, Ryno_Dag_14 high, Ryno_Dag_21 low, Ryno_Dag_7 low	unknown	0	0	0	0	0	10	3	2	5	4.36	6	9	11	8.67	2.52	0	0	0	0	0
86	TRUE	Empty	14-3-3 protein OS=Triticum aestivum GN=14R2 PE=2 SV=1	L0GED8_WHEAT (+3)	29 kDa	TRUE	0.014	Ryno_Dag_0 low, Ryno_Dag_14 low, Ryno_Dag_21 low, Ryno_Dag_7 high	unknown	0	13	1	4.67	7.23	19	14	28	20.33	7.09	0	0	0	0	0	0	3	3	2	1.73
99	TRUE	Empty	Globulin 1 OS=Triticum aestivum PE=4 SV=1	Q0Q5D4_WHEAT (+1)	25 kDa	TRUE	0.014	Ryno_Dag_0 low, Ryno_Dag_14 low, Ryno_Dag_21 high, Ryno_Dag_7 low	unknown	0	0	0	0	0	0	0	0	0	0	0	0	0	0	0	37	21	8	22	14.53
161	TRUE	Empty	Uncharacterized protein OS=Aegilops tauschii GN=F775_28677 PE=4 SV=1	R7W586_AEGTA	24 kDa		0.014	Ryno_Dag_0 high, Ryno_Dag_14 low, Ryno_Dag_21 low, Ryno_Dag_7 low	unknown	5	5	11	7	3.46	1	0	0	0.33	0.58	4	1	0	1.67	2.08	4	2	0	2	2
31	TRUE	Empty	Chlorophyll a-b binding protein, chloroplastic OS=Triticum aestivum GN=CBP5 PE=2 SV=1	C1K5B9_WHEAT (+2)	29 kDa	TRUE	0.015	[]	unknown	8	11	4	7.67	3.51	28	17	16	20.33	6.66	28	26	28	27.33	1.15	4	16	16	12	6.93
80	TRUE	Empty	Uncharacterized protein OS=Triticum aestivum GN=TRAES_3BF068000010CFD_c1 PE=4 SV=1	A0A077RQ49_WHEAT	274 kDa	TRUE	0.015	[]	unknown	0	3	5	2.67	2.52	4	4	6	4.67	1.15	10	7	10	9	1.73	4	0	0	1.33	2.31
97	TRUE	Empty	ATP-dependent zinc metalloprotease FTSH 1, chloroplastic OS=Triticum urartu GN=TRIUR3_31373 PE=3 SV=1	M8ADT2_TRIUA (+2)	54 kDa		0.015	[]	unknown	0	0	0	0	0	14	16	9	13	3.61	14	0	0	4.67	8.08	0	2	2	1.33	1.15
134	TRUE	Empty	30S ribosomal protein 2, chloroplastic OS=Aegilops tauschii GN=F775_28246 PE=4 SV=1	M8BN30_AEGTA (+1)	20 kDa		0.015	[]	unknown	0	5	1	2	2.65	0	0	0	0	0	0	0	0	0	0	15	17	3	11.67	7.57
20	TRUE	Empty	Fructose-bisphosphate aldolase OS=Triticum aestivum GN=AlDP PE=2 SV=1	C0KTA6_WHEAT (+1)	42 kDa	TRUE	0.016	[]	unknown	7	11	5	7.67	3.06	28	17	9	18	9.54	33	26	34	31	4.36	15	24	24	21	5.2
41	TRUE	Empty	Elongation factor Tu OS=Triticum urartu GN=TRIUR3_34609 PE=3 SV=1	M7ZEC4_TRIUA (+2)	46 kDa		0.017	[]	unknown	14	17	10	13.67	3.51	12	9	10	10.33	1.53	15	7	6	9.33	4.93	17	17	20	18	1.73
102	TRUE	Empty	Uncharacterized protein OS=Triticum urartu GN=TRIUR3_27117 PE=3 SV=1	M8AJF1_TRIUA (+3)	26 kDa		0.017	[]	unknown	0	0	2	0.67	1.15	10	3	2	5	4.36	15	4	9	9.33	5.51	0	2	0	0.67	1.15
25	TRUE	Empty	Glyceraldehyde-3-phosphate dehydrogenase OS=Aegilops tauschii GN=F775_05242 PE=3 SV=1	M8C9Y7_AEGTA (+2)	43 kDa	TRUE	0.018	[]	unknown	9	10	11	10	1	24	20	14	19.33	5.03	28	16	19	21	6.24	13	13	18	14.67	2.89
10	TRUE	Empty	ATP synthase subunit alpha OS=Triticum urartu GN=atpA PE=3 SV=1	M8AUX6_TRIUA	62 kDa	TRUE	0.019	[]	unknown	0	20	10	10	10	62	78	41	60.33	18.56	79	47	40	55.33	20.79	5	13	44	20.67	20.6
151	TRUE	Empty	Plastocyanin OS=Triticum aestivum PE=3 SV=1	W5DL22_WHEAT	16 kDa	TRUE	0.02	[]	unknown	11	3	15	9.67	6.11	1	0	0	0.33	0.58	0	0	0	0	0	5	0	0	1.67	2.89
43	TRUE	Empty	Peroxisomal (S)-2-hydroxy-acid oxidase GLO1 OS=Triticum urartu GN=TRIUR3_22574 PE=4 SV=1	M7YXL1_TRIUA (+2)	40 kDa	TRUE	0.021	[]	unknown	0	2	0	0.67	1.15	13	29	3	15	13.11	47	20	17	28	16.52	0	4	12	5.33	6.11
17	TRUE	Empty	Ribulose bisphosphate carboxylase small chain OS=Triticum urartu GN=TRIUR3_12281 PE=3 SV=1	M7YCR2_TRIUA (+7)	19 kDa	TRUE	0.023	[]	unknown	18	11	14	14.33	3.51	30	24	21	25	4.58	24	24	26	24.67	1.15	6	21	14	13.67	7.51
84	TRUE	Empty	Glycine cleavage system H protein, mitochondrial OS=Triticum urartu GN=TRIUR3_12946 PE=3 SV=1	M7Z6F5_TRIUA	17 kDa	TRUE	0.023	[]	unknown	14	9	21	14.67	6.03	8	0	12	6.67	6.11	2	0	0	0.67	1.15	8	9	3	6.67	3.21
114	TRUE	Empty	ATP synthase subunit OS=Triticum aestivum PE=2 SV=1	D3K4D8_WHEAT (+1)	40 kDa		0.023	[]	unknown	0	4	0	1.33	2.31	6	15	15	12	5.2	2	0	0	0.67	1.15	0	5	6	3.67	3.21
90	TRUE	Empty	Photosystem II CP43 reaction center protein (Fragment) OS=Triticum timopheevii GN=psbC PE=3 SV=1	A0A090ARF9_TRITI (+3)	54 kDa	TRUE	0.024	[]	unknown	0	0	0	0	0	13	9	2	8	5.57	28	18	3	16.33	12.58	0	0	0	0	0
75	TRUE	Empty	Uncharacterized protein OS=Triticum aestivum PE=4 SV=1	W4ZSM1_WHEAT	15 kDa		0.025	[]	unknown	0	2	1	1	1	25	9	23	19	8.72	10	5	2	5.67	4.04	0	6	10	5.33	5.03
39	TRUE	Empty	Chlorophyll a-b binding protein, chloroplastic OS=Triticum urartu GN=TRIUR3_20986 PE=3 SV=1	M7ZM86_TRIUA (+3)	23 kDa		0.026	[]	unknown	2	12	0	4.67	6.43	26	23	24	24.33	1.53	22	12	11	15	6.08	0	14	13	9	7.81
21	TRUE	Empty	Uncharacterized protein OS=Triticum aestivum PE=4 SV=1	W5F6W2_WHEAT	16 kDa		0.027	[]	unknown	19	22	36	25.67	9.07	20	16	28	21.33	6.11	13	7	0	6.67	6.51	13	25	20	19.33	6.03
178	TRUE	Empty	LEA3 OS=Triticum turgidum subsp. durum PE=2 SV=1	A0A0M4HM24_TRITD	22 kDa		0.027	[]	unknown	0	0	0	0	0	0	0	0	0	0	0	0	0	0	0	14	6	3	7.67	5.69
82	TRUE	Empty	Uncharacterized protein OS=Aegilops tauschii GN=F775_29168 PE=4 SV=1	M8BNU5_AEGTA	91 kDa	TRUE	0.028	[]	unknown	7	7	12	8.67	2.89	8	0	10	6	5.29	0	3	0	1	1.73	13	8	10	10.33	2.52
145	TRUE	Empty	Alanine aminotransferase 2 OS=Aegilops tauschii GN=F775_30987 PE=4 SV=1	M8BWQ5_AEGTA (+2)	58 kDa		0.028	[]	unknown	0	0	0	0	0	4	10	0	4.67	5.03	6	8	5	6.33	1.53	0	0	0	0	0
87	TRUE	Empty	Serine hydroxymethyltransferase OS=Triticum aestivum PE=3 SV=1	W5ECJ8_WHEAT	59 kDa		0.029	[]	unknown	3	1	3	2.33	1.15	5	14	0	6.33	7.09	25	13	8	15.33	8.74	3	0	6	3	3
196	TRUE	Empty	60S ribosomal protein L23a OS=Triticum urartu GN=TRIUR3_20390 PE=3 SV=1	M8A553_TRIUA (+2)	20 kDa		0.029	[]	unknown	4	2	12	6	5.29	0	0	0	0	0	0	0	0	0	0	0	0	0	0	0
56	TRUE	Empty	Cytochrome f OS=Triticum aestivum GN=petA PE=3 SV=3	CYF_WHEAT (+3)	35 kDa	TRUE	0.03	[]	unknown	4	6	6	5.33	1.15	20	13	13	15.33	4.04	13	11	12	12	1	4	10	10	8	3.46
155	TRUE	Empty	High molecular weight glutenin subunit Ax-dp (Fragment) OS=Triticum polonicum PE=4 SV=1	D1MJA1_9POAL	91 kDa	TRUE	0.03	[]	unknown	0	0	0	0	0	0	0	0	0	0	0	0	0	0	0	18	9	3	10	7.55
5	TRUE	Empty	Ribulose bisphosphate carboxylase small chain OS=Triticum aestivum GN=rbcS PE=3 SV=1	Q9FEE4_WHEAT	19 kDa	TRUE	0.035	[]	unknown	54	79	35	56	22.07	124	130	80	111.33	27.3	131	137	115	127.67	11.37	44	89	92	75	26.89
93	TRUE	Empty	High molecular weight glutenin subunit OS=Triticum aestivum GN=Glu PE=4 SV=1	W6AWK6_WHEAT	67 kDa	TRUE	0.035	[]	unknown	0	0	0	0	0	0	0	0	0	0	0	0	0	0	0	45	27	5	25.67	20.03
95	TRUE	Empty	Photosystem 1 subunit 5 OS=Triticum aestivum GN=pssv-1B PE=4 SV=1	Q2L3V4_WHEAT	15 kDa		0.036	[]	unknown	0	4	0	1.33	2.31	6	4	1	3.67	2.52	14	4	8	8.67	5.03	4	1	2	2.33	1.53
130	TRUE	Empty	Histone H2A OS=Aegilops tauschii GN=F775_29407 PE=3 SV=1	R7WEH7_AEGTA (+1)	16 kDa	TRUE	0.039	[]	unknown	1	3	6	3.33	2.52	6	0	3	3	3	6	2	0	2.67	3.06	0	0	0	0	0
28	TRUE	Empty	Uncharacterized protein OS=Triticum aestivum PE=3 SV=1	W5B4C8_WHEAT (+1)	29 kDa		0.04	[]	unknown	33	12	23	22.67	10.5	15	16	34	21.67	10.69	6	0	0	2	3.46	17	31	21	23	7.21
63	TRUE	Empty	Fructose-bisphosphate aldolase OS=Triticum aestivum PE=3 SV=1	W5G4A2_WHEAT	42 kDa	TRUE	0.041	[]	unknown	0	2	0	0.67	1.15	20	9	0	9.67	10.02	19	9	11	13	5.29	5	16	17	12.67	6.66
98	TRUE	Empty	Uncharacterized protein OS=Triticum urartu GN=TRIUR3_14987 PE=4 SV=1	M7ZIY8_TRIUA (+1)	27 kDa	TRUE	0.044	[]	unknown	4	3	9	5.33	3.21	0	10	11	7	6.08	0	0	0	0	0	9	14	6	9.67	4.04
7	TRUE	Empty	RUBISCO activase alpha (Fragment) OS=Triticum aestivum GN=rca2_alpha PE=4 SV=1	A0A078BQY4_WHEAT (+3)	45 kDa	TRUE	0.045	[]	unknown	71	80	65	72	7.55	64	70	34	56	19.29	80	52	41	57.67	20.11	96	72	79	82.33	12.34
45	TRUE	Empty	Cell division protease ftsH-like protein, chloroplastic OS=Aegilops tauschii GN=F775_28819 PE=3 SV=1	M8BVC8_AEGTA	72 kDa		0.048	[]	unknown	0	0	0	0	0	29	26	4	19.67	13.65	22	13	8	14.33	7.09	8	11	15	11.33	3.51
144	TRUE	Empty	Cold acclimation induced protein 2-1 OS=Triticum aestivum PE=2 SV=1	Q4KXE0_WHEAT	32 kDa	TRUE	0.051	[]	unknown	1	0	0	0.33	0.58	9	5	10	8	2.65	0	1	7	2.67	3.79	0	0	0	0	0
171	TRUE	Empty	Group3 late embryogenesis abundant protein OS=Triticum aestivum GN=Wrab17 PE=4 SV=1	A7VL25_WHEAT	18 kDa		0.052	[]	unknown	6	1	10	5.67	4.51	2	0	3	1.67	1.53	0	0	0	0	0	1	0	0	0.33	0.58
105	TRUE	Empty	Translationally-controlled tumor protein homolog OS=Triticum aestivum GN=TCTP PE=2 SV=1	TCTP_WHEAT (+1)	19 kDa		0.054	[]	unknown	3	2	1	2	1	17	1	5	7.67	8.33	8	10	13	10.33	2.52	0	1	0	0.33	0.58
172	TRUE	Empty	MBD6-5DS OS=Triticum aestivum PE=2 SV=1	W5G255_WHEAT	44 kDa		0.054	[]	unknown	13	1	9	7.67	6.11	0	0	2	0.67	1.15	0	0	0	0	0	0	0	0	0	0
185	TRUE	Empty	33 kDa ribonucleoprotein, chloroplastic OS=Triticum urartu GN=TRIUR3_07355 PE=4 SV=1	M7ZEV5_TRIUA	38 kDa		0.054	[]	unknown	2	3	11	5.33	4.93	0	0	2	0.67	1.15	0	0	0	0	0	0	0	0	0	0
206	TRUE	Empty	Alpha-gliadin (Fragment) OS=Triticum turgidum subsp. durum PE=4 SV=1	A0A0E3Z5B6_TRITD	33 kDa	TRUE	0.054	[]	unknown	0	0	0	0	0	0	0	0	0	0	0	0	0	0	0	3	4	0	2.33	2.08
103	TRUE	Empty	Uncharacterized protein OS=Aegilops tauschii GN=F775_32379 PE=4 SV=1	R7W486_AEGTA	31 kDa		0.057	[]	unknown	2	4	3	3	1	6	2	3	3.67	2.08	6	1	0	2.33	3.21	5	10	16	10.33	5.51
137	TRUE	Empty	Nucleoside diphosphate kinase OS=Triticum aestivum PE=3 SV=1	W4ZQ38_WHEAT	26 kDa		0.058	[]	unknown	0	0	0	0	0	4	8	1	4.33	3.51	17	4	3	8	7.81	0	0	0	0	0
207	TRUE	Empty	Heat shock protein 81-3 OS=Triticum urartu GN=Hsp90.3-A1 PE=3 SV=1	F4Y5A9_TRIUA (+6)	80 kDa	TRUE	0.06	[]	unknown	0	0	0	0	0	0	0	0	0	0	7	0	3	3.33	3.51	0	0	0	0	0
55	TRUE	Empty	60S acidic ribosomal protein P2B OS=Triticum urartu GN=TRIUR3_28523 PE=3 SV=1	M8A407_TRIUA (+2)	12 kDa	TRUE	0.062	[]	unknown	14	12	16	14	2	14	10	28	17.33	9.45	2	5	0	2.33	2.52	10	6	3	6.33	3.51
166	TRUE	Empty	Uncharacterized protein OS=Triticum aestivum PE=4 SV=1	A0A096ULI5_WHEAT	40 kDa	TRUE	0.065	[]	unknown	0	0	0	0	0	4	12	0	5.33	6.11	7	1	2	3.33	3.21	0	0	0	0	0
204	TRUE	Empty	Pathogenesis-related protein PRB1-3 OS=Aegilops tauschii GN=F775_08082 PE=3 SV=1	M8B2V1_AEGTA (+2)	18 kDa	TRUE	0.067	[]	unknown	0	0	1	0.33	0.58	8	0	5	4.33	4.04	0	0	0	0	0	0	0	0	0	0
209	TRUE	Empty	Uncharacterized protein OS=Aegilops tauschii GN=F775_30457 PE=4 SV=1	R7W5H0_AEGTA	56 kDa		0.067	[]	unknown	0	0	0	0	0	0	1	0	0.33	0.58	5	0	3	2.67	2.52	0	0	0	0	0
49	TRUE	Empty	Superoxide dismutase [Cu-Zn] OS=Triticum aestivum PE=2 SV=1	H9NAV6_WHEAT	15 kDa		0.076	[]	unknown	30	6	43	26.33	18.77	3	1	13	5.67	6.43	2	5	1	2.67	2.08	14	10	4	9.33	5.03
65	TRUE	Empty	Histone H2A OS=Triticum aestivum PE=3 SV=1	W5GF23_WHEAT	16 kDa	TRUE	0.077	[]	unknown	12	2	40	18	19.7	2	0	4	2	2	6	3	0	3	3	0	0	0	0	0
167	TRUE	Empty	Uncharacterized protein OS=Triticum aestivum PE=3 SV=1	A0A0C4BKH5_WHEAT (+5)	47 kDa		0.078	[]	unknown	0	0	0	0	0	4	0	0	1.33	2.31	13	9	0	7.33	6.66	0	0	0	0	0
136	TRUE	Empty	Thioredoxin-X, chloroplastic OS=Aegilops tauschii GN=F775_13833 PE=4 SV=1	R7WDU4_AEGTA	11 kDa		0.082	[]	unknown	8	4	13	8.33	4.51	0	0	7	2.33	4.04	0	0	0	0	0	6	4	0	3.33	3.06
150	TRUE	Empty	50S ribosomal protein L3, chloroplastic OS=Triticum urartu GN=TRIUR3_08790 PE=3 SV=1	M7Y9G4_TRIUA (+2)	27 kDa		0.085	[]	unknown	11	0	20	10.33	10.02	0	0	0	0	0	0	0	0	0	0	3	0	0	1	1.73
14	TRUE	Empty	Histone H2B OS=Triticum aestivum PE=3 SV=1	W5GTS6_WHEAT	18 kDa	TRUE	0.091	[]	unknown	26	24	43	31	10.44	26	9	25	20	9.54	17	30	26	24.33	6.66	17	7	2	8.67	7.64
157	TRUE	Empty	Uncharacterized protein OS=Aegilops tauschii GN=F775_02917 PE=4 SV=1	M8BWZ1_AEGTA	98 kDa		0.097	[]	unknown	5	2	15	7.33	6.81	0	0	2	0.67	1.15	0	0	0	0	0	4	1	0	1.67	2.08
179	TRUE	Empty	Abscisic stress-ripening protein OS=Triticum aestivum PE=2 SV=1	J7EJB7_WHEAT (+1)	15 kDa	TRUE	0.098	[]	unknown	7	0	15	7.33	7.51	0	0	2	0.67	1.15	0	0	0	0	0	0	0	0	0	0
13	TRUE	Empty	Histone H2A OS=Triticum aestivum GN=TRAES_3BF065400180CFD_c1 PE=3 SV=1	A0A080YUW8_WHEAT (+1)	19 kDa	TRUE	0.1	[]	unknown	39	22	68	43	23.26	27	15	44	28.67	14.57	19	30	21	23.33	5.86	17	4	2	7.67	8.14
165	TRUE	Empty	Malate dehydrogenase OS=Triticum aestivum PE=2 SV=1	A3KLL4_WHEAT (+1)	35 kDa		0.1	[]	unknown	0	0	0	0	0	3	4	0	2.33	2.08	11	11	0	7.33	6.35	1	0	0	0.33	0.58
12	TRUE	Empty	Glyceraldehyde-3-phosphate dehydrogenase OS=Triticum urartu GN=TRIUR3_19023 PE=3 SV=1	M7ZNG9_TRIUA	47 kDa	TRUE	0.11	[]	unknown	26	36	27	29.67	5.51	36	38	30	34.67	4.16	53	35	31	39.67	11.72	28	29	32	29.67	2.08
30	TRUE	Empty	Phosphoglycerate kinase OS=Aegilops tauschii GN=F775_29345 PE=3 SV=1	M8C564_AEGTA (+1)	53 kDa	TRUE	0.11	[]	unknown	11	9	11	10.33	1.15	18	29	6	17.67	11.5	25	29	20	24.67	4.51	5	10	10	8.33	2.89
112	TRUE	Empty	Phosphoribulokinase OS=Triticum aestivum PE=3 SV=1	W5G838_WHEAT	58 kDa		0.11	[]	unknown	0	2	0	0.67	1.15	6	10	0	5.33	5.03	6	0	3	3	3	5	7	10	7.33	2.52
143	TRUE	Empty	Plastocyanin OS=Aegilops tauschii GN=F775_26065 PE=3 SV=1	M8C4F9_AEGTA	10 kDa	TRUE	0.11	[]	unknown	4	4	16	8	6.93	1	0	4	1.67	2.08	0	0	0	0	0	3	4	0	2.33	2.08
24	TRUE	Empty	Cp31BHv (Fragment) OS=Triticum aestivum PE=2 SV=1	C3V134_WHEAT	19 kDa	TRUE	0.12	[]	unknown	18	18	28	21.33	5.77	24	10	25	19.67	8.39	9	13	10	10.67	2.08	21	23	17	20.33	3.06
100	TRUE	Empty	60S acidic ribosomal protein P1 OS=Triticum urartu GN=TRIUR3_11987 PE=3 SV=1	M7YAR9_TRIUA (+1)	11 kDa		0.12	[]	unknown	7	5	10	7.33	2.52	12	3	14	9.67	5.86	4	1	2	2.33	1.53	2	5	4	3.67	1.53
118	TRUE	Empty	Peroxidase OS=Triticum urartu GN=TRIUR3_12527 PE=3 SV=1	M8A257_TRIUA (+1)	35 kDa	TRUE	0.12	[]	unknown	3	1	2	2	1	8	2	3	4.33	3.21	1	10	10	7	5.2	1	1	0	0.67	0.58
142	TRUE	Empty	Adenosine kinase 2 OS=Aegilops tauschii GN=F775_30330 PE=4 SV=1	M8C7D4_AEGTA (+1)	37 kDa		0.12	[]	unknown	0	0	0	0	0	7	8	0	5	4.36	16	9	0	8.33	8.02	0	0	0	0	0
26	TRUE	Empty	Uncharacterized protein OS=Triticum urartu PE=4 SV=1	T1MQT9_TRIUA	53 kDa	TRUE	0.13	[]	unknown	17	17	5	13	6.93	21	31	13	21.67	9.02	10	2	2	4.67	4.62	8	26	12	15.33	9.45
54	TRUE	Empty	Cytochrome b559 subunit alpha OS=Triticum aestivum GN=TRAES_3BF007300150CFD_c1 PE=3 SV=1	A0A077RQZ4_WHEAT (+4)	9 kDa	TRUE	0.13	[]	unknown	7	13	2	7.33	5.51	17	21	9	15.67	6.11	12	8	0	6.67	6.11	10	17	17	14.67	4.04
57	TRUE	Empty	ATP synthase subunit beta OS=Triticum urartu GN=TRIUR3_35126 PE=3 SV=1	M7Y940_TRIUA (+1)	58 kDa	TRUE	0.13	[]	unknown	1	9	0	3.33	4.93	11	27	1	13	13.11	29	16	10	18.33	9.71	0	5	7	4	3.61
124	TRUE	Empty	Histone H4 OS=Triticum aestivum PE=3 SV=1	W5FBB1_WHEAT	22 kDa	TRUE	0.13	[]	unknown	1	2	5	2.67	2.08	12	1	11	8	6.08	1	2	9	4	4.36	3	0	0	1	1.73
126	TRUE	Empty	Apolipoprotein D OS=Triticum urartu GN=TRIUR3_10099 PE=3 SV=1	M8A8U7_TRIUA (+2)	37 kDa		0.13	[]	unknown	6	0	4	3.33	3.06	12	0	13	8.33	7.23	0	0	0	0	0	2	0	0	0.67	1.15
15	TRUE	Empty	31 kDa ribonucleoprotein, chloroplastic OS=Triticum urartu GN=TRIUR3_25560 PE=4 SV=1	M7ZVH4_TRIUA	24 kDa	TRUE	0.14	[]	unknown	34	34	37	35	1.73	32	19	29	26.67	6.81	24	22	16	20.67	4.16	24	28	9	20.33	10.02
96	TRUE	Empty	Peroxiredoxin Q, chloroplastic OS=Aegilops tauschii GN=F775_32450 PE=4 SV=1	M8CFS7_AEGTA (+2)	46 kDa		0.14	[]	unknown	11	4	21	12	8.54	7	0	3	3.33	3.51	7	0	0	2.33	4.04	9	5	1	5	4
159	TRUE	Empty	Glutaredoxin OS=Triticum aestivum PE=2 SV=1	B5A8A6_WHEAT (+2)	12 kDa	TRUE	0.14	[]	unknown	0	0	0	0	0	15	0	8	7.67	7.51	6	0	2	2.67	3.06	2	0	0	0.67	1.15
11	TRUE	Empty	Uncharacterized protein OS=Triticum aestivum GN=TRAES_3BF114000090CFD_c1 PE=4 SV=1	A0A077RZB4_WHEAT	22 kDa	TRUE	0.15	[]	unknown	38	30	66	44.67	18.9	20	47	50	39	16.52	31	11	6	16	13.23	38	17	11	22	14.18
123	TRUE	Empty	Uncharacterized protein OS=Triticum aestivum PE=4 SV=1	W5DJR4_WHEAT	15 kDa	TRUE	0.15	[]	unknown	4	3	4	3.67	0.58	8	9	9	8.67	0.58	3	2	0	1.67	1.53	2	2	0	1.33	1.15
200	TRUE	Empty	MLP-like protein 423 OS=Aegilops tauschii GN=F775_09188 PE=3 SV=1	M8BRM6_AEGTA (+4)	17 kDa		0.15	[]	unknown	0	0	0	0	0	0	0	1	0.33	0.58	0	0	0	0	0	3	9	0	4	4.58
116	TRUE	Empty	Chlorophyll a-b binding protein, chloroplastic OS=Aegilops tauschii GN=F775_29611 PE=3 SV=1	M8CEQ0_AEGTA	31 kDa	TRUE	0.16	[]	unknown	0	0	0	0	0	4	6	24	11.33	11.02	5	1	0	2	2.65	0	2	2	1.33	1.15
66	TRUE	Empty	Triosephosphat-isomerase OS=Triticum aestivum GN=tpis PE=2 SV=1	Q9FS79_WHEAT (+2)	27 kDa	TRUE	0.17	[]	unknown	1	8	0	3	4.36	6	22	0	9.33	11.37	29	10	14	17.67	10.02	1	8	11	6.67	5.13
163	TRUE	Empty	Harpin binding protein 1 OS=Triticum aestivum GN=HrBP1-2 PE=2 SV=1	Q5QJA5_WHEAT (+2)	29 kDa		0.17	[]	unknown	0	0	0	0	0	6	7	0	4.33	3.79	0	3	0	1	1.73	2	3	2	2.33	0.58
22	TRUE	Empty	Non-specific lipid-transfer protein OS=Triticum aestivum GN=ltp9.2d PE=3 SV=1	Q2PCC1_WHEAT	11 kDa	TRUE	0.18	[]	unknown	18	17	34	23	9.54	11	14	24	16.33	6.81	17	31	27	25	7.21	16	9	9	11.33	4.04
198	TRUE	Empty	Uncharacterized protein OS=Triticum aestivum PE=3 SV=1	W5GDE6_WHEAT	42 kDa	TRUE	0.18	[]	unknown	0	0	0	0	0	3	0	0	1	1.73	4	7	0	3.67	3.51	0	0	0	0	0
104	TRUE	Empty	Transketolase, chloroplastic OS=Aegilops tauschii GN=F775_31856 PE=4 SV=1	N1QRK9_AEGTA	69 kDa		0.19	[]	unknown	2	0	0	0.67	1.15	8	9	0	5.67	4.93	17	1	0	6	9.54	11	6	11	9.33	2.89
215	TRUE	Empty	50S ribosomal protein L21, chloroplastic OS=Triticum urartu GN=TRIUR3_20852 PE=3 SV=1	M7YE73_TRIUA (+1)	22 kDa		0.19	[]	unknown	0	2	4	2	2	0	0	0	0	0	0	0	0	0	0	2	0	0	0.67	1.15
128	TRUE	Empty	Triosephosphate isomerase, chloroplastic OS=Triticum urartu GN=TRIUR3_08309 PE=3 SV=1	M7Z1M4_TRIUA (+3)	30 kDa	TRUE	0.2	[]	unknown	0	0	0	0	0	12	8	0	6.67	6.11	16	5	0	7	8.19	0	1	0	0.33	0.58
89	TRUE	Empty	Ferredoxin--NADP reductase, leaf isozyme, chloroplastic OS=Triticum urartu GN=TRIUR3_09548 PE=4 SV=1	M7ZP63_TRIUA (+4)	28 kDa	TRUE	0.21	[]	unknown	0	2	0	0.67	1.15	8	7	0	5	4.36	7	7	4	6	1.73	2	4	9	5	3.61
191	TRUE	Empty	Cytochrome b559 subunit alpha OS=Triticum aestivum PE=3 SV=1	W5BQX3_WHEAT	9 kDa	TRUE	0.21	[]	unknown	2	2	3	2.33	0.58	1	2	0	1	1	0	0	0	0	0	6	0	3	3	3
226	TRUE	Empty	Tubulin beta-4 chain OS=Triticum urartu GN=TRIUR3_01929 PE=3 SV=1	M8ABB2_TRIUA (+4)	50 kDa		0.21	[]	unknown	0	0	0	0	0	0	0	0	0	0	3	1	0	1.33	1.53	0	0	1	0.33	0.58
59	TRUE	Empty	Uncharacterized protein OS=Triticum aestivum PE=4 SV=1	W5FM07_WHEAT	27 kDa	TRUE	0.22	[]	unknown	14	9	20	14.33	5.51	18	0	17	11.67	10.12	7	8	3	6	2.65	0	10	0	3.33	5.77
62	TRUE	Empty	Uncharacterized protein OS=Triticum aestivum GN=TRAES_3BF044200210CFD_c1 PE=4 SV=1	W5D4R0_WHEAT	28 kDa	TRUE	0.23	[]	unknown	3	9	2	4.67	3.79	11	14	9	11.33	2.52	15	11	9	11.67	3.06	0	13	9	7.33	6.66
148	TRUE	Empty	50S ribosomal protein L9, chloroplastic OS=Triticum aestivum GN=RPL9 PE=2 SV=1	RK9_WHEAT (+2)	22 kDa		0.23	[]	unknown	8	0	18	8.67	9.02	0	0	9	3	5.2	0	0	0	0	0	1	0	0	0.33	0.58
192	TRUE	Empty	Uncharacterized protein OS=Triticum urartu GN=TRIUR3_35285 PE=4 SV=1	M7Z647_TRIUA (+3)	71 kDa		0.23	[]	unknown	0	0	0	0	0	13	3	0	5.33	6.81	1	0	0	0.33	0.58	0	1	0	0.33	0.58
218	TRUE	Empty	CAD (Fragment) OS=Historis odius GN=CAD PE=4 SV=1	B3TG72_HISOD	33 kDa		0.23	[]	unknown	0	0	0	0	0	1	0	0	0.33	0.58	0	0	0	0	0	1	4	0	1.67	2.08
69	TRUE	Empty	Putative photosystem i subunit n (Fragment) OS=Triticum monococcum subsp. aegilopoides PE=4 SV=1	A0A0M4FPU3_TRIMO (+5)	8 kDa		0.24	[]	unknown	24	3	19	15.33	10.97	3	3	16	7.33	7.51	0	0	0	0	0	24	5	7	12	10.44
48	TRUE	Empty	Photosystem I reaction center subunit II, chloroplastic OS=Triticum urartu GN=TRIUR3_29337 PE=4 SV=1	M7Z178_TRIUA	18 kDa		0.25	[]	unknown	14	13	20	15.67	3.79	19	10	11	13.33	4.93	13	12	5	10	4.36	10	14	6	10	4
122	TRUE	Empty	Heat shock cognate 70 kDa protein 1 OS=Triticum urartu GN=TRIUR3_10439 PE=3 SV=1	M7ZJV3_TRIUA (+2)	71 kDa	TRUE	0.25	[]	unknown	0	2	0	0.67	1.15	4	4	0	2.67	2.31	24	7	0	10.33	12.34	0	0	0	0	0
92	TRUE	Empty	60S ribosomal protein L12 OS=Triticum urartu GN=TRIUR3_08832 PE=3 SV=1	M8AHA0_TRIUA (+2)	18 kDa		0.26	[]	unknown	7	11	17	11.67	5.03	9	1	3	4.33	4.16	9	7	0	5.33	4.73	11	2	2	5	5.2
146	TRUE	Empty	Uncharacterized protein OS=Aegilops tauschii GN=F775_27158 PE=4 SV=1	M8CGV4_AEGTA (+2)	25 kDa		0.27	[]	unknown	0	6	3	3	3	0	3	1	1.33	1.53	2	1	0	1	1	4	2	5	3.67	1.53
194	TRUE	Empty	Glutathione S-transferase DHAR2 OS=Triticum urartu GN=TRIUR3_18522 PE=4 SV=1	M7ZKX9_TRIUA (+2)	45 kDa	TRUE	0.27	[]	unknown	0	0	0	0	0	10	0	2	4	5.29	0	0	0	0	0	2	2	0	1.33	1.15
107	TRUE	Empty	Ferredoxin, chloroplastic OS=Triticum aestivum GN=PETF PE=1 SV=2	FER_WHEAT (+1)	15 kDa		0.28	[]	unknown	7	5	13	8.33	4.16	5	0	21	8.67	10.97	2	0	0	0.67	1.15	3	0	0	1	1.73
189	TRUE	Empty	30S ribosomal protein S20, chloroplastic OS=Triticum urartu GN=TRIUR3_22278 PE=3 SV=1	M8AMY2_TRIUA (+3)	31 kDa		0.28	[]	unknown	1	1	17	6.33	9.24	0	0	0	0	0	0	0	0	0	0	0	0	0	0	0
64	TRUE	Empty	ATP synthase subunit b', chloroplastic OS=Triticum urartu GN=TRIUR3_26770 PE=3 SV=1	M8A5T6_TRIUA (+4)	13 kDa		0.29	[]	unknown	15	25	3	14.33	11.02	12	10	8	10	2	2	0	0	0.67	1.15	0	28	11	13	14.11
125	TRUE	Empty	Non-specific lipid-transfer protein (Fragment) OS=Triticum aestivum GN=ltp130 PE=2 SV=1	D2T2K0_WHEAT (+5)	9 kDa		0.3	[]	unknown	4	5	0	3	2.65	8	0	1	3	4.36	1	5	0	2	2.65	8	11	2	7	4.58
47	TRUE	Empty	Uncharacterized protein OS=Triticum aestivum PE=4 SV=1	A0A0C4BJ82_WHEAT (+2)	13 kDa	TRUE	0.31	[]	unknown	20	7	41	22.67	17.16	6	9	51	22	25.16	2	6	0	2.67	3.06	8	4	0	4	4
109	TRUE	Empty	ATP synthase subunit d, mitochondrial OS=Triticum urartu GN=TRIUR3_34657 PE=4 SV=1	M7YU16_TRIUA (+3)	20 kDa		0.31	[]	unknown	17	0	21	12.67	11.15	0	0	11	3.67	6.35	0	0	0	0	0	12	0	0	4	6.93
16	TRUE	Empty	Carbonic anhydrase OS=Aegilops tauschii GN=F775_28630 PE=3 SV=1	R7WAY7_AEGTA	22 kDa	TRUE	0.32	[]	unknown	9	29	0	12.67	14.84	40	44	17	33.67	14.57	44	33	19	32	12.53	4	39	14	19	18.03
60	TRUE	Empty	Non-specific lipid-transfer protein OS=Triticum aestivum GN=ltp9.5 PE=2 SV=1	Q5NE33_WHEAT	11 kDa	TRUE	0.32	[]	unknown	15	18	10	14.33	4.04	9	6	10	8.33	2.08	6	12	6	8	3.46	13	5	0	6	6.56
36	TRUE	Empty	Oryzain alpha chain OS=Triticum urartu GN=TRIUR3_28610 PE=3 SV=1	M7ZW88_TRIUA (+2)	53 kDa		0.33	[]	unknown	11	6	11	9.33	2.89	15	7	24	15.33	8.5	25	15	16	18.67	5.51	21	7	9	12.33	7.57
40	TRUE	Empty	Uncharacterized protein OS=Triticum aestivum GN=TRAES_3BF007300380CFD_c1 PE=3 SV=1	A0A077RYA3_WHEAT (+3)	9 kDa		0.33	[]	unknown	13	12	12	12.33	0.58	15	20	12	15.67	4.04	22	15	13	16.67	4.73	1	16	12	9.67	7.77
113	TRUE	Empty	Sedoheptulose-1,7-bisphosphatase, chloroplast, expressed OS=Triticum aestivum GN=TAA_ctg0079b.00010.1 PE=3 SV=1	D8L9G3_WHEAT (+2)	42 kDa		0.33	[]	unknown	0	0	0	0	0	8	22	0	10	11.14	8	3	0	3.67	4.04	2	0	5	2.33	2.52
197	TRUE	Empty	Putative PDI-like protein OS=Triticum aestivum GN=pdil4-1 PE=3 SV=1	D8L9A4_WHEAT (+4)	40 kDa		0.33	[]	unknown	0	0	0	0	0	0	2	14	5.33	7.57	2	0	0	0.67	1.15	0	0	0	0	0
127	TRUE	Empty	Fructose-bisphosphate aldolase OS=Aegilops tauschii GN=F775_05191 PE=3 SV=1	M8C9E4_AEGTA (+1)	37 kDa	TRUE	0.34	[]	unknown	2	3	2	2.33	0.58	8	5	4	5.67	2.08	9	1	0	3.33	4.93	2	2	0	1.33	1.15
162	TRUE	Empty	Elongation factor 1-beta OS=Triticum urartu GN=TRIUR3_03789 PE=3 SV=1	M7Z011_TRIUA	31 kDa	TRUE	0.34	[]	unknown	3	7	2	4	2.65	0	2	0	0.67	1.15	0	0	0	0	0	2	13	0	5	7
177	TRUE	Empty	Uncharacterized protein OS=Aegilops tauschii GN=F775_32419 PE=4 SV=1	M8AXK6_AEGTA (+2)	42 kDa		0.34	[]	unknown	0	0	0	0	0	4	4	0	2.67	2.31	10	1	0	3.67	5.51	0	0	0	0	0
216	TRUE	Empty	Uncharacterized protein OS=Triticum aestivum PE=4 SV=1	W5E3X5_WHEAT	22 kDa	TRUE	0.35	[]	unknown	1	0	5	2	2.65	0	0	1	0.33	0.58	0	0	0	0	0	1	0	0	0.33	0.58
77	TRUE	Empty	Uncharacterized protein OS=Aegilops tauschii GN=F775_07994 PE=4 SV=1	M8B6Q5_AEGTA	48 kDa	TRUE	0.36	[]	unknown	6	6	25	12.33	10.97	13	0	16	9.67	8.5	1	7	1	3	3.46	7	0	0	2.33	4.04
44	TRUE	Empty	Uncharacterized protein OS=Triticum aestivum PE=4 SV=1	A0A0C4BJ55_WHEAT (+1)	28 kDa	TRUE	0.37	[]	unknown	14	14	10	12.67	2.31	24	21	10	18.33	7.37	21	13	8	14	6.56	5	16	7	9.33	5.86
133	TRUE	Empty	Uncharacterized protein OS=Triticum aestivum PE=4 SV=1	W5DEI7_WHEAT	23 kDa	TRUE	0.37	[]	unknown	0	1	0	0.33	0.58	6	6	0	4	3.46	7	2	0	3	3.61	0	10	5	5	5
199	TRUE	Empty	Uncharacterized protein OS=Triticum urartu GN=TRIUR3_08231 PE=4 SV=1	M7ZM77_TRIUA (+3)	16 kDa		0.37	[]	unknown	1	0	12	4.33	6.66	0	0	0	0	0	2	0	0	0.67	1.15	0	0	0	0	0
6	TRUE	Empty	ATP synthase subunit beta, chloroplastic OS=Triticum aestivum GN=atpB PE=3 SV=1	A0A075W3Y0_WHEAT	54 kDa	TRUE	0.4	[]	unknown	43	99	27	56.33	37.81	122	166	47	111.67	60.17	137	95	62	98	37.59	65	121	122	102.67	32.62
193	TRUE	Empty	L-ascorbate peroxidase 1, cytosolic OS=Triticum urartu GN=TRIUR3_20326 PE=3 SV=1	M7ZQM4_TRIUA (+3)	27 kDa	TRUE	0.4	[]	unknown	0	0	1	0.33	0.58	0	2	0	0.67	1.15	15	1	0	5.33	8.39	0	0	0	0	0
27	TRUE	Empty	Uncharacterized protein OS=Triticum aestivum PE=4 SV=1	W5ADS2_WHEAT	18 kDa	TRUE	0.42	[]	unknown	28	20	10	19.33	9.02	23	1	12	12	11	25	18	23	22	3.61	14	28	5	15.67	11.59
138	TRUE	Empty	Dehydrin COR410 OS=Triticum aestivum GN=COR410 PE=2 SV=1	CO410_WHEAT (+3)	28 kDa		0.43	[]	unknown	5	0	19	8	9.85	0	0	7	2.33	4.04	0	4	7	3.67	3.51	0	0	0	0	0
180	TRUE	Empty	Protein disulfide-isomerase OS=Triticum aestivum GN=TaPDIL1-1delta PE=2 SV=1	A0A024FR39_WHEAT (+9)	54 kDa		0.43	[]	unknown	0	1	0	0.33	0.58	0	0	0	0	0	3	9	0	4	4.58	0	9	1	3.33	4.93
203	TRUE	Empty	Peptidyl-prolyl cis-trans isomerase CYP37, chloroplastic OS=Triticum urartu GN=TRIUR3_21334 PE=4 SV=1	M7YU95_TRIUA (+3)	45 kDa		0.43	[]	unknown	0	6	0	2	3.46	0	0	0	0	0	0	0	0	0	0	0	4	2	2	2
187	TRUE	Empty	Uncharacterized protein OS=Triticum aestivum PE=3 SV=1	W5F3P8_WHEAT	47 kDa		0.44	[]	unknown	0	0	0	0	0	0	0	0	0	0	16	0	0	5.33	9.24	0	0	0	0	0
202	TRUE	Empty	Uncharacterized protein OS=Triticum urartu GN=TRIUR3_22814 PE=4 SV=1	M7ZNQ9_TRIUA (+1)	33 kDa		0.44	[]	unknown	0	0	14	4.67	8.08	0	0	0	0	0	0	0	0	0	0	0	0	0	0	0
213	TRUE	Empty	Far upstream element-binding protein 3 OS=Aegilops tauschii GN=F775_28307 PE=4 SV=1	N1R5G9_AEGTA (+3)	71 kDa		0.44	[]	unknown	0	0	8	2.67	4.62	0	0	0	0	0	0	0	0	0	0	0	0	0	0	0
222	TRUE	Empty	Low molecular weight glutenin subunit OS=Triticum aestivum PE=4 SV=1	Q6WZC3_WHEAT	35 kDa	TRUE	0.44	[]	unknown	0	0	0	0	0	0	0	0	0	0	0	0	0	0	0	6	0	0	2	3.46
223	TRUE	Empty	Alpha tubulin-2A OS=Triticum aestivum GN=TUBA-2A PE=2 SV=1	A4K4Y1_WHEAT (+6)	50 kDa		0.44	[]	unknown	0	0	0	0	0	0	0	0	0	0	6	0	0	2	3.46	0	0	0	0	0
224	TRUE	Empty	Peptidyl-prolyl cis-trans isomerase OS=Aegilops tauschii GN=F775_27753 PE=4 SV=1	M8CHR0_AEGTA (+1)	10 kDa		0.44	[]	unknown	0	0	0	0	0	0	0	0	0	0	0	0	0	0	0	0	6	0	2	3.46
227	TRUE	Empty	Uncharacterized protein OS=Triticum aestivum PE=3 SV=1	W5F969_WHEAT	29 kDa		0.44	[]	unknown	0	0	5	1.67	2.89	0	0	0	0	0	0	0	0	0	0	0	0	0	0	0
228	TRUE	Empty	LAlv9 family protein OS=Pyrenophora tritici-repentis (strain Pt-1C-BFP) GN=PTRG_05221 PE=4 SV=1	B2W421_PYRTR	83 kDa		0.44	[]	unknown	0	0	0	0	0	0	4	0	1.33	2.31	0	0	0	0	0	0	0	0	0	0
110	TRUE	Empty	Cytochrome c oxidase subunit 6B OS=Aegilops tauschii GN=F775_27142 PE=4 SV=1	M8CQP1_AEGTA	18 kDa	TRUE	0.45	[]	unknown	11	0	16	9	8.19	4	0	19	7.67	10.02	0	0	0	0	0	8	0	0	2.67	4.62
153	TRUE	Empty	Chlorophyll a-b binding protein, chloroplastic OS=Triticum urartu GN=TRIUR3_00896 PE=3 SV=1	M7ZEF4_TRIUA	33 kDa	TRUE	0.46	[]	unknown	0	1	0	0.33	0.58	8	4	0	4	4	5	5	3	4.33	1.15	0	0	1	0.33	0.58
140	TRUE	Empty	Chlorophyll a-b binding protein, chloroplastic OS=Triticum urartu GN=TRIUR3_18291 PE=3 SV=1	M8A6M9_TRIUA	29 kDa		0.47	[]	unknown	0	0	0	0	0	1	14	0	5	7.81	7	4	0	3.67	3.51	2	5	8	5	3
186	TRUE	Empty	Bowman-Birk type trypsin inhibitor OS=Triticum urartu GN=TRIUR3_08867 PE=3 SV=1	M8A6E3_TRIUA	31 kDa		0.48	[]	unknown	2	0	1	1	1	0	0	0	0	0	0	18	0	6	10.39	0	0	0	0	0
217	TRUE	Empty	40S ribosomal protein SA OS=Triticum aestivum PE=3 SV=1	W5B0W3_WHEAT (+1)	33 kDa		0.49	[]	unknown	0	0	0	0	0	1	0	0	0.33	0.58	6	0	0	2	3.46	0	0	0	0	0
9	TRUE	Empty	Histone H4 OS=Triticum urartu GN=TRIUR3_00190 PE=3 SV=1	M8A374_TRIUA	11 kDa	TRUE	0.5	[]	unknown	51	47	57	51.67	5.03	58	39	62	53	12.29	37	40	59	45.33	11.93	39	26	27	30.67	7.23
201	TRUE	Empty	Nascent polypeptide-associated complex subunit beta OS=Triticum urartu GN=TRIUR3_23093 PE=3 SV=1	M7YFL3_TRIUA (+1)	19 kDa	TRUE	0.5	[]	unknown	0	0	12	4	6.93	0	0	2	0.67	1.15	0	0	0	0	0	0	0	0	0	0
51	TRUE	Empty	RuBisCO large subunit-binding protein subunit beta, chloroplastic OS=Aegilops tauschii GN=F775_26695 PE=3 SV=1	M8ALL6_AEGTA	99 kDa		0.51	[]	unknown	16	13	9	12.67	3.51	12	15	6	11	4.58	26	6	6	12.67	11.55	6	5	7	6	1
221	TRUE	Empty	Uncharacterized protein OS=Gaeumannomyces graminis var. tritici (strain R3-111a-1) GN=GGTG_13629 PE=4 SV=1	J3PJE9_GAGT3	69 kDa		0.51	[]	unknown	4	0	0	1.33	2.31	0	0	0	0	0	0	1	0	0.33	0.58	0	0	0	0	0
183	TRUE	Empty	HMG1/2-like protein OS=Triticum aestivum PE=2 SV=1	HMGL_WHEAT (+1)	17 kDa		0.52	[]	unknown	0	0	16	5.33	9.24	0	0	4	1.33	2.31	0	0	0	0	0	0	0	0	0	0
225	TRUE	Empty	Uncharacterized protein OS=Triticum urartu GN=TRIUR3_05413 PE=4 SV=1	M7Z9S8_TRIUA-DECOY	?		0.52	[]	unknown	0	0	3	1	1.73	0	0	0	0	0	1	0	0	0.33	0.58	0	0	0	0	0
212	TRUE	Empty	33 kDa ribonucleoprotein, chloroplastic OS=Aegilops tauschii GN=F775_28197 PE=4 SV=1	M8CXZ0_AEGTA (+1)	22 kDa		0.53	[]	unknown	0	0	6	2	3.46	2	0	0	0.67	1.15	0	0	0	0	0	0	0	0	0	0
29	TRUE	Empty	RuBisCO large subunit-binding protein subunit alpha, chloroplastic OS=Triticum urartu GN=TRIUR3_22048 PE=3 SV=1	M7Z848_TRIUA (+1)	65 kDa	TRUE	0.54	[]	unknown	11	29	12	17.33	10.12	20	34	6	20	14	33	13	7	17.67	13.61	3	7	10	6.67	3.51
211	TRUE	Empty	Vacuolar glutathione S-conjugate OS=Pseudotsuga menziesii var. menziesii GN=ycf1 PE=4 SV=1	G8IW51_PSEMZ	219 kDa	TRUE	0.55	[]	unknown	5	0	0	1.67	2.89	0	0	0	0	0	0	0	0	0	0	2	0	0	0.67	1.15
229	TRUE	Empty	Uncharacterized protein OS=Phaeosphaeria nodorum (strain SN15 / ATCC MYA-4574 / FGSC 10173) GN=SNOG_01652 PE=4 SV=2	Q0V2W2_PHANO	146 kDa		0.55	[]	unknown	0	0	3	1	1.73	0	0	0	0	0	0	0	0	0	0	1	0	0	0.33	0.58
154	TRUE	Empty	HMG-I/Y protein HMGa OS=Triticum aestivum GN=HMGa PE=3 SV=1	Q8LRU5_WHEAT	19 kDa		0.56	[]	unknown	4	0	13	5.67	6.66	0	0	6	2	3.46	0	0	0	0	0	10	1	0	3.67	5.51
19	TRUE	Empty	Cold induced 16 OS=Triticum aestivum GN=WCI16 PE=2 SV=1	S6AWC2_WHEAT	16 kDa	TRUE	0.59	[]	unknown	24	12	42	26	15.1	23	20	35	26	7.94	11	13	12	12	1	36	16	8	20	14.42
35	TRUE	Empty	Probable non-specific lipid-transfer protein 3 OS=Triticum aestivum GN=LTP3 PE=2 SV=1	NLTP3_WHEAT	12 kDa	TRUE	0.62	[]	unknown	14	8	12	11.33	3.06	20	12	17	16.33	4.04	11	14	23	16	6.24	22	21	7	16.67	8.39
188	TRUE	Empty	30S ribosomal protein S1, chloroplastic OS=Triticum urartu GN=TRIUR3_32878 PE=4 SV=1	M7Z6J0_TRIUA (+3)	43 kDa		0.63	[]	unknown	0	7	0	2.33	4.04	1	0	0	0.33	0.58	0	0	0	0	0	0	5	0	1.67	2.89
174	TRUE	Empty	Calmodulin OS=Triticum aestivum PE=1 SV=3	CALM_WHEAT	17 kDa	TRUE	0.65	[]	unknown	0	0	15	5	8.66	0	0	8	2.67	4.62	0	0	0	0	0	2	0	0	0.67	1.15
208	TRUE	Empty	Uncharacterized protein OS=Phaeosphaeria nodorum (strain SN15 / ATCC MYA-4574 / FGSC 10173) GN=SNOG_09602 PE=4 SV=1	Q0UF62_PHANO	45 kDa		0.67	[]	unknown	0	0	1	0.33	0.58	0	0	4	1.33	2.31	1	0	0	0.33	0.58	1	0	2	1	1
214	TRUE	Empty	Small nucleolar ribonucleoprotein complex subunit Utp14 OS=Gaeumannomyces graminis var. tritici (strain R3-111a-1) GN=GGTG_00203 PE=4 SV=1	J3NG10_GAGT3-DECOY	?		0.67	[]	unknown	4	0	0	1.33	2.31	0	0	1	0.33	0.58	0	0	0	0	0	2	0	0	0.67	1.15
219	TRUE	Empty	Disease resistance protein RPM1 OS=Aegilops tauschii GN=F775_06254 PE=4 SV=1	M8BYX2_AEGTA	168 kDa		0.69	[]	unknown	1	0	1	0.67	0.58	0	3	0	1	1.73	0	0	1	0.33	0.58	0	0	0	0	0
18	TRUE	Empty	Elongation factor 1-alpha OS=Triticum aestivum GN=TEF1 PE=2 SV=1	EF1A_WHEAT (+9)	49 kDa	TRUE	0.7	[]	unknown	31	18	33	27.33	8.14	17	9	32	19.33	11.68	16	16	20	17.33	2.31	28	14	23	21.67	7.09
2	TRUE	Empty	Phosphoglycerate kinase OS=Triticum urartu GN=TRIUR3_04791 PE=3 SV=1	M7ZR60_TRIUA (+1)	49 kDa	TRUE	0.73	[]	unknown	108	156	55	106.33	50.52	190	188	104	160.67	49.08	163	143	103	136.33	30.55	48	158	135	113.67	58.02
83	TRUE	Empty	Adenylate kinase A OS=Aegilops tauschii GN=F775_10181 PE=3 SV=1	M8CA41_AEGTA (+1)	26 kDa	TRUE	0.75	[]	unknown	7	6	8	7	1	7	6	15	9.33	4.93	4	6	4	4.67	1.15	11	14	0	8.33	7.37
135	TRUE	Empty	Putative plastid-lipid-associated protein 3, chloroplastic OS=Triticum urartu GN=TRIUR3_26015 PE=4 SV=1	M7ZSN5_TRIUA (+2)	34 kDa		0.77	[]	unknown	0	0	0	0	0	0	12	0	4	6.93	17	0	0	5.67	9.81	0	8	0	2.67	4.62
70	TRUE	Empty	Non-specific lipid-transfer protein OS=Triticum urartu GN=TRIUR3_18740 PE=3 SV=1	M7YJJ9_TRIUA	12 kDa	TRUE	0.81	[]	unknown	10	9	0	6.33	5.51	7	6	14	9	4.36	8	19	6	11	7	17	3	1	7	8.72
205	TRUE	Empty	Uncharacterized protein OS=Gaeumannomyces graminis var. tritici (strain R3-111a-1) GN=GGTG_08007 PE=4 SV=1	J3P3B9_GAGT3-DECOY	?		0.84	[]	unknown	0	0	2	0.67	1.15	2	0	0	0.67	1.15	2	2	0	1.33	1.15	4	0	0	1.33	2.31
111	TRUE	Empty	Uncharacterized protein OS=Triticum aestivum PE=4 SV=1	W5A6H1_WHEAT	9 kDa		0.94	[]	unknown	5	3	3	3.67	1.15	9	0	7	5.33	4.73	4	8	1	4.33	3.51	10	6	0	5.33	5.03
156	TRUE	Empty	PsbP-like protein 1, chloroplastic OS=Aegilops tauschii GN=F775_30938 PE=4 SV=1	R7VZH9_AEGTA (+2)	23 kDa	TRUE	0.94	[]	unknown	0	6	0	2	3.46	13	0	0	4.33	7.51	2	4	4	3.33	1.15	6	0	0	2	3.46

## Sheet: Table S1 Ryno complete protein 
Table S1B: Top 200 list of identified proteins from RYNO3936 before (Day 0) and after induction of water stress (Days 7, 14), as well as after recovery/regrowth (Day 21). The analysis was conducted using the Scaffold 4 proteomics software (http://www.proteomesoftware.com/products/scaffold/; Searle, 2010). Indicated are the identified protein, accession number, molecular weight, protein grouping a…
2018-03-AMA_Ryno	Displaying:Exclusive Spectrum Count				Molecular Weight			Quantitative Profile		Ryno_Dag_0					Ryno_Dag_7					Ryno_Dag_14					Ryno_Dag_21
#	Visible?	Starred?	Identified Proteins (229)	Accession Number		Protein Grouping Ambiguity	ANOVA Test (P-Value): *(p <= 0.01463)		Taxonomy	Sample 1	Sample 2	Sample 3	AVERAGE	STD DEV	Sample 1	Sample 2	Sample 3	AVERAGE	STD DEV	Sample 1	Sample 2	Sample 3	AVERAGE	STD DEV	Sample 1	Sample 2	Sample 3	AVERAGE	STD DEV			D0	D7	D14	D21
1	TRUE	Empty	Oxygen-evolving enhancer protein 1, chloroplastic OS=Triticum urartu GN=TRIUR3_31979 PE=4 SV=1	M8AE10_TRIUA (+1)	34 kDa	TRUE	< 0.00010	Ryno_Dag_0 high, Ryno_Dag_14 low, Ryno_Dag_21 high, Ryno_Dag_7 low	unknown	203	161	257	207	48.12	76	62	105	81	21.93	52	19	4	25	24.56	247	205	181	211	33.41		1	p1	p1	p1	p1
32	TRUE	Empty	ATP synthase delta chain, chloroplastic OS=Aegilops tauschii GN=F775_06392 PE=3 SV=1	N1R5T6_AEGTA	18 kDa	TRUE	< 0.00010	Ryno_Dag_0 high, Ryno_Dag_14 low, Ryno_Dag_21 high, Ryno_Dag_7 low	unknown	51	28	48	42.33	12.5	1	6	0	2.33	3.21	0	0	0	0	0	28	27	19	24.67	4.93		2	p2	p2		p2
38	TRUE	Empty	20 kDa chaperonin, chloroplastic OS=Aegilops tauschii GN=F775_32594 PE=3 SV=1	M8AVR4_AEGTA (+2)	26 kDa	TRUE	< 0.00010	Ryno_Dag_0 high, Ryno_Dag_14 low, Ryno_Dag_21 high, Ryno_Dag_7 low	unknown	27	24	32	27.67	4.04	6	0	2	2.67	3.06	0	0	0	0	0	16	17	11	14.67	3.21		3	p3	p3		p3
46	TRUE	Empty	Uncharacterized protein OS=Triticum aestivum PE=4 SV=1	W5GFX3_WHEAT (+1)	23 kDa		< 0.00010	Ryno_Dag_0 high, Ryno_Dag_14 low, Ryno_Dag_21 high, Ryno_Dag_7 low	unknown	18	15	18	17	1.73	6	6	4	5.33	1.15	3	2	0	1.67	1.53	27	27	20	24.67	4.04		4	p4	p4	p4	p4
58	TRUE	Empty	Stromal 70 kDa heat shock-related protein, chloroplastic OS=Aegilops tauschii GN=F775_29881 PE=3 SV=1	N1QXI7_AEGTA	73 kDa	TRUE	< 0.00010	Ryno_Dag_0 high, Ryno_Dag_14 low, Ryno_Dag_21 low, Ryno_Dag_7 low	unknown	23	17	25	21.67	4.16	2	3	3	2.67	0.58	3	0	0	1	1.73	3	9	1	4.33	4.16		5	p5	p5	p5	p5
67	TRUE	Empty	Adenosylhomocysteinase OS=Triticum urartu GN=TRIUR3_03943 PE=3 SV=1	M7ZAK2_TRIUA (+2)	46 kDa		< 0.00010	Ryno_Dag_0 low, Ryno_Dag_14 high, Ryno_Dag_21 low, Ryno_Dag_7 low	unknown	0	2	0	0.67	1.15	13	15	2	10	7	30	21	17	22.67	6.66	0	0	0	0	0		6	p6	p6	p6
91	TRUE	Empty	Alpha-amylase/trypsin inhibitor CM3 OS=Triticum aestivum PE=1 SV=1	IAAC3_WHEAT	18 kDa	TRUE	< 0.00010	Ryno_Dag_0 low, Ryno_Dag_14 low, Ryno_Dag_21 high, Ryno_Dag_7 low	unknown	0	0	0	0	0	0	0	0	0	0	0	0	0	0	0	22	34	18	24.67	8.33		7				p7
117	TRUE	Empty	Uncharacterized protein OS=Aegilops tauschii GN=F775_27291 PE=4 SV=1	M8CU50_AEGTA	32 kDa		< 0.00010	Ryno_Dag_0 low, Ryno_Dag_14 low, Ryno_Dag_21 high, Ryno_Dag_7 low	unknown	0	0	0	0	0	0	0	0	0	0	0	0	0	0	0	18	27	12	19	7.55		8				p8
129	TRUE	Empty	UTP--glucose-1-phosphate uridylyltransferase OS=Triticum urartu GN=TRIUR3_15167 PE=4 SV=1	M7YXN3_TRIUA	51 kDa		< 0.00010	Ryno_Dag_0 low, Ryno_Dag_14 high, Ryno_Dag_21 low, Ryno_Dag_7 low	unknown	0	0	0	0	0	1	2	0	1	1	14	8	5	9	4.58	0	0	0	0	0		9		p9	p9
169	TRUE	Empty	40S ribosomal protein S20 OS=Triticum urartu GN=TRIUR3_10578 PE=3 SV=1	M7YRN1_TRIUA (+3)	14 kDa		< 0.00010	Ryno_Dag_0 high, Ryno_Dag_14 low, Ryno_Dag_21 low, Ryno_Dag_7 low	unknown	10	6	10	8.67	2.31	0	0	0	0	0	1	0	0	0.33	0.58	2	0	0	0.67	1.15		10	p10		p10	p10
173	TRUE	Empty	Gamma-gliadin OS=Triticum dicoccoides GN=ll703 PE=4 SV=1	B6UKJ9_TRIDC (+13)	29 kDa	TRUE	< 0.00010	Ryno_Dag_0 low, Ryno_Dag_14 low, Ryno_Dag_21 high, Ryno_Dag_7 low	unknown	0	0	0	0	0	0	0	0	0	0	0	0	0	0	0	4	6	4	4.67	1.15		11				p11
176	TRUE	Empty	Aldehyde dehydrogenase 7b OS=Triticum aestivum PE=2 SV=1	D9IFB7_WHEAT (+1)	54 kDa		< 0.00010	Ryno_Dag_0 low, Ryno_Dag_14 high, Ryno_Dag_21 low, Ryno_Dag_7 low	unknown	0	0	0	0	0	0	0	0	0	0	11	8	8	9	1.73	0	0	0	0	0		12			p12
23	TRUE	Empty	Uncharacterized protein OS=Triticum aestivum GN=TRAES_3BF028000060CFD_c1 PE=3 SV=1	A0A077S298_WHEAT (+1)	18 kDa	TRUE	0.00015	Ryno_Dag_0 high, Ryno_Dag_14 low, Ryno_Dag_21 high, Ryno_Dag_7 low	unknown	48	35	58	47	11.53	0	0	6	2	3.46	0	0	0	0	0	17	37	11	21.67	13.61		13	p13	p13		p13
76	TRUE	Empty	Uncharacterized protein OS=Triticum aestivum PE=4 SV=1	W5DYH0_WHEAT	39 kDa		0.0002	Ryno_Dag_0 low, Ryno_Dag_14 high, Ryno_Dag_21 low, Ryno_Dag_7 low	unknown	0	2	0	0.67	1.15	14	2	9	8.33	6.03	21	22	19	20.67	1.53	0	0	0	0	0		14	p14	p14	p14
160	TRUE	Empty	Grain softness protein (Fragment) OS=Triticum aestivum GN=Gsp-1D PE=4 SV=1	A0A0A7AA82_WHEAT (+6)	16 kDa		0.00021	Ryno_Dag_0 low, Ryno_Dag_14 low, Ryno_Dag_21 high, Ryno_Dag_7 low	unknown	0	0	0	0	0	0	0	0	0	0	0	0	0	0	0	14	13	6	11	4.36		15				p15
182	TRUE	Empty	Lipoxygenase OS=Triticum aestivum PE=3 SV=1	W5F9D7_WHEAT	97 kDa		0.00023	Ryno_Dag_0 low, Ryno_Dag_14 high, Ryno_Dag_21 low, Ryno_Dag_7 low	unknown	0	0	0	0	0	0	0	0	0	0	6	9	7	7.33	1.53	0	0	0	0	0		16			p16
181	TRUE	Empty	5-methyltetrahydropteroyltriglutamate--homocysteine methyltransferase OS=Triticum urartu GN=TRIUR3_07672 PE=3 SV=1	M7ZHT1_TRIUA	85 kDa		0.00025	Ryno_Dag_0 low, Ryno_Dag_14 high, Ryno_Dag_21 low, Ryno_Dag_7 low	unknown	0	0	0	0	0	0	0	0	0	0	7	9	4	6.67	2.52	0	0	0	0	0		17			p17
115	TRUE	Empty	Fructose-bisphosphate aldolase OS=Triticum urartu GN=TRIUR3_24109 PE=3 SV=1	M7ZGS6_TRIUA (+3)	39 kDa	TRUE	0.00032	Ryno_Dag_0 low, Ryno_Dag_14 high, Ryno_Dag_21 low, Ryno_Dag_7 low	unknown	0	0	0	0	0	2	5	0	2.33	2.52	20	9	12	13.67	5.69	0	4	1	1.67	2.08		18		p18	p18	p18
119	TRUE	Empty	ADP,ATP carrier protein, mitochondrial OS=Triticum urartu GN=TRIUR3_11472 PE=3 SV=1	M8A2G0_TRIUA (+3)	41 kDa		0.00032	Ryno_Dag_0 low, Ryno_Dag_14 high, Ryno_Dag_21 low, Ryno_Dag_7 low	unknown	0	0	0	0	0	7	8	0	5	4.36	14	12	12	12.67	1.15	0	0	0	0	0		19		p19	p19
37	TRUE	Empty	Uncharacterized protein OS=Triticum aestivum PE=4 SV=1	W5FDV7_WHEAT	25 kDa		0.00037	Ryno_Dag_0 low, Ryno_Dag_14 high, Ryno_Dag_21 low, Ryno_Dag_7 high	unknown	0	2	0	0.67	1.15	31	24	19	24.67	6.03	24	28	24	25.33	2.31	1	11	7	6.33	5.03		20	p20	p20	p20	p20
73	TRUE	Empty	Uncharacterized protein OS=Triticum aestivum PE=4 SV=1	W5HAX6_WHEAT	15 kDa	TRUE	0.00037	Ryno_Dag_0 high, Ryno_Dag_14 low, Ryno_Dag_21 high, Ryno_Dag_7 low	unknown	16	15	23	18	4.36	0	0	10	3.33	5.77	0	0	0	0	0	12	15	12	13	1.73		21	p21	p21		p21
33	TRUE	Empty	Uncharacterized protein OS=Triticum aestivum PE=3 SV=1	W5FRF1_WHEAT	34 kDa	TRUE	0.0004	Ryno_Dag_0 high, Ryno_Dag_14 low, Ryno_Dag_21 high, Ryno_Dag_7 low	unknown	36	29	32	32.33	3.51	9	8	16	11	4.36	0	0	0	0	0	18	19	27	21.33	4.93		22	p22	p22		p22
4	TRUE	Empty	Uncharacterized protein OS=Triticum aestivum PE=4 SV=1	W5B9F3_WHEAT	27 kDa		0.00054	Ryno_Dag_0 high, Ryno_Dag_14 low, Ryno_Dag_21 high, Ryno_Dag_7 low	unknown	151	128	206	161.67	40.08	133	121	119	124.33	7.57	111	74	60	81.67	26.35	127	121	100	116	14.18		23	p23	p23	p23	p23
72	TRUE	Empty	Uncharacterized protein OS=Triticum aestivum PE=4 SV=1	W5G736_WHEAT	32 kDa		0.00054	Ryno_Dag_0 high, Ryno_Dag_14 low, Ryno_Dag_21 low, Ryno_Dag_7 low	unknown	20	17	23	20	3	0	0	3	1	1.73	0	0	0	0	0	12	9	0	7	6.24		24	p24	p24		p24
190	TRUE	Empty	Uncharacterized protein OS=Triticum aestivum PE=4 SV=1	W5HCY0_WHEAT	26 kDa		0.00069	Ryno_Dag_0 high, Ryno_Dag_14 low, Ryno_Dag_21 high, Ryno_Dag_7 low	unknown	5	2	4	3.67	1.53	0	0	0	0	0	0	0	0	0	0	3	3	2	2.67	0.58		25	p25			p25
106	TRUE	Empty	Chlorophyll a-b binding protein, chloroplastic OS=Triticum urartu GN=TRIUR3_18701 PE=3 SV=1	M7YH23_TRIUA (+2)	38 kDa		0.00072	Ryno_Dag_0 low, Ryno_Dag_14 high, Ryno_Dag_21 low, Ryno_Dag_7 low	unknown	0	0	0	0	0	9	6	2	5.67	3.51	15	12	10	12.33	2.52	0	7	1	2.67	3.79		26		p26	p26	p26
210	TRUE	Empty	GTP-binding nuclear protein OS=Triticum urartu GN=TRIUR3_25734 PE=3 SV=1	M8ACU1_TRIUA (+5)	26 kDa		0.00076	Ryno_Dag_0 low, Ryno_Dag_14 high, Ryno_Dag_21 low, Ryno_Dag_7 low	unknown	0	0	0	0	0	0	0	0	0	0	3	1	2	2	1	0	0	0	0	0		27			p27
149	TRUE	Empty	60S acidic ribosomal protein P0 OS=Aegilops tauschii GN=F775_28558 PE=3 SV=1	N1QYE3_AEGTA	35 kDa		0.00086	Ryno_Dag_0 low, Ryno_Dag_14 high, Ryno_Dag_21 low, Ryno_Dag_7 low	unknown	0	0	2	0.67	1.15	3	2	2	2.33	0.58	8	11	5	8	3	0	0	0	0	0		28	p28	p28	p28
8	TRUE	Empty	Oxygen-evolving enhancer protein 3-1, chloroplastic OS=Aegilops tauschii GN=F775_30429 PE=4 SV=1	M8BB25_AEGTA (+3)	18 kDa		0.0013	Ryno_Dag_0 high, Ryno_Dag_14 low, Ryno_Dag_21 high, Ryno_Dag_7 high	unknown	59	57	63	59.67	3.06	75	46	82	67.67	19.09	21	9	8	12.67	7.23	62	75	47	61.33	14.01		29	p29	p29	p29	p29
164	TRUE	Empty	Actin OS=Triticum aestivum PE=3 SV=1	A0A067YNJ5_WHEAT (+16)	42 kDa		0.0013	Ryno_Dag_0 low, Ryno_Dag_14 high, Ryno_Dag_21 low, Ryno_Dag_7 low	unknown	0	0	0	0	0	3	0	0	1	1.73	13	4	6	7.67	4.73	0	0	0	0	0		30		p30	p30
170	TRUE	Empty	Low molecular weight glutenin OS=Triticum aestivum GN=Glu-A3 PE=4 SV=1	C3VN75_WHEAT (+3)	35 kDa		0.0013	Ryno_Dag_0 low, Ryno_Dag_14 low, Ryno_Dag_21 high, Ryno_Dag_7 low	unknown	0	0	0	0	0	0	0	0	0	0	0	0	0	0	0	15	7	8	10	4.36		31				p31
85	TRUE	Empty	Uncharacterized protein OS=Triticum aestivum GN=TRAES_3BF167600010CFD_c1 PE=4 SV=1	W5D1Z1_WHEAT	21 kDa		0.0014	Ryno_Dag_0 high, Ryno_Dag_14 low, Ryno_Dag_21 high, Ryno_Dag_7 low	unknown	10	4	16	10	6	1	0	7	2.67	3.79	0	0	0	0	0	12	17	14	14.33	2.52		32	p32	p32		p32
152	TRUE	Empty	30S ribosomal protein 1, chloroplastic OS=Aegilops tauschii GN=F775_31789 PE=4 SV=1	M8CEC3_AEGTA (+3)	26 kDa		0.0014	Ryno_Dag_0 high, Ryno_Dag_14 low, Ryno_Dag_21 low, Ryno_Dag_7 low	unknown	14	5	17	12	6.24	0	0	0	0	0	0	0	0	0	0	0	0	0	0	0		33	p33
78	TRUE	Empty	Photosystem II CP47 chlorophyll apoprotein OS=Aegilops tauschii GN=F775_04233 PE=4 SV=1	M8CB07_AEGTA	55 kDa	TRUE	0.0015	Ryno_Dag_0 low, Ryno_Dag_14 high, Ryno_Dag_21 low, Ryno_Dag_7 low	unknown	0	0	0	0	0	16	14	0	10	8.72	24	19	11	18	6.56	0	0	0	0	0		34		p34	p34
120	TRUE	Empty	70 kDa heat shock protein OS=Triticum aestivum PE=2 SV=1	C7ENF7_WHEAT (+1)	74 kDa	TRUE	0.0015	Ryno_Dag_0 high, Ryno_Dag_14 low, Ryno_Dag_21 low, Ryno_Dag_7 low	unknown	5	13	17	11.67	6.11	0	0	5	1.67	2.89	0	0	0	0	0	2	1	0	1	1		35	p35	p35		p35
79	TRUE	Empty	Peptidyl-prolyl cis-trans isomerase OS=Triticum aestivum PE=2 SV=1	A7LM55_WHEAT	18 kDa		0.0016	Ryno_Dag_0 low, Ryno_Dag_14 high, Ryno_Dag_21 low, Ryno_Dag_7 low	unknown	6	4	5	5	1	3	5	2	3.33	1.53	18	11	9	12.67	4.73	8	3	2	4.33	3.21		36	p36	p36	p36	p36
61	TRUE	Empty	Quinone oxidoreductase-like protein OS=Aegilops tauschii GN=F775_07275 PE=4 SV=1	M8AW52_AEGTA	32 kDa		0.002	Ryno_Dag_0 high, Ryno_Dag_14 low, Ryno_Dag_21 high, Ryno_Dag_7 low	unknown	21	12	16	16.33	4.51	8	3	10	7	3.61	4	0	0	1.33	2.31	11	16	11	12.67	2.89		37	p37	p37	p37	p37
74	TRUE	Empty	Uncharacterized protein OS=Triticum aestivum PE=4 SV=1	W5HLU5_WHEAT (+1)	48 kDa		0.0021	Ryno_Dag_0 high, Ryno_Dag_14 low, Ryno_Dag_21 high, Ryno_Dag_7 low	unknown	14	19	2	11.67	8.74	0	0	0	0	0	0	0	0	0	0	17	23	16	18.67	3.79		38	p38			p38
52	TRUE	Empty	Superoxide dismutase [Cu-Zn] OS=Triticum aestivum GN=SOD1.2 PE=2 SV=1	O24400_WHEAT	20 kDa	TRUE	0.0022	Ryno_Dag_0 high, Ryno_Dag_14 low, Ryno_Dag_21 low, Ryno_Dag_7 low	unknown	22	18	43	27.67	13.43	2	2	8	4	3.46	0	2	0	0.67	1.15	14	17	6	12.33	5.69		39	p39	p39	p39	p39
94	TRUE	Empty	Single-stranded nucleic acid binding protein OS=Triticum aestivum GN=whGRP-1 PE=2 SV=1	Q41518_WHEAT	16 kDa		0.0022	Ryno_Dag_0 low, Ryno_Dag_14 low, Ryno_Dag_21 high, Ryno_Dag_7 low	unknown	6	6	10	7.33	2.31	0	2	0	0.67	1.15	6	0	0	2	3.46	21	15	9	15	6		40	p40	p40	p40	p40
220	TRUE	Empty	Low molecular weight glutenin subunit (Fragment) OS=Thinopyrum ponticum x Triticum aestivum PE=4 SV=1	Q5PU42_9POAL	34 kDa		0.0022	Ryno_Dag_0 low, Ryno_Dag_14 low, Ryno_Dag_21 high, Ryno_Dag_7 low	unknown	0	0	0	0	0	0	0	0	0	0	0	0	0	0	0	3	2	1	2	1		41				p41
68	TRUE	Empty	Uncharacterized protein OS=Triticum aestivum PE=3 SV=1	W5EHT8_WHEAT	19 kDa		0.0023	Ryno_Dag_0 high, Ryno_Dag_14 low, Ryno_Dag_21 high, Ryno_Dag_7 low	unknown	18	7	13	12.67	5.51	5	7	7	6.33	1.15	0	0	0	0	0	15	12	11	12.67	2.08		42	p42	p42		p42
81	TRUE	Empty	Photosystem I P700 chlorophyll a apoprotein A2 OS=Triticum aestivum GN=psaB PE=3 SV=1	PSAB_WHEAT (+1)	83 kDa		0.0026	Ryno_Dag_0 low, Ryno_Dag_14 high, Ryno_Dag_21 low, Ryno_Dag_7 low	unknown	0	0	0	0	0	13	6	6	8.33	4.04	13	21	14	16	4.36	0	0	5	1.67	2.89		43		p43	p43	p43
184	TRUE	Empty	Uncharacterized protein OS=Triticum urartu GN=TRIUR3_33029 PE=4 SV=1	M7Z7B4_TRIUA	32 kDa	TRUE	0.0032	Ryno_Dag_0 high, Ryno_Dag_14 low, Ryno_Dag_21 low, Ryno_Dag_7 low	unknown	6	3	7	5.33	2.08	0	0	0	0	0	0	0	0	0	0	3	0	0	1	1.73		44	p44			p44
88	TRUE	Empty	Uncharacterized protein OS=Aegilops tauschii GN=F775_04480 PE=4 SV=1	M8BDP7_AEGTA	26 kDa		0.0034	Ryno_Dag_0 low, Ryno_Dag_14 low, Ryno_Dag_21 high, Ryno_Dag_7 low	unknown	12	1	7	6.67	5.51	0	0	0	0	0	0	0	0	0	0	21	28	9	19.33	9.61		45	p45			p45
121	TRUE	Empty	Uncharacterized protein OS=Triticum aestivum PE=3 SV=1	W5E575_WHEAT	35 kDa		0.0034	Ryno_Dag_0 high, Ryno_Dag_14 low, Ryno_Dag_21 low, Ryno_Dag_7 low	unknown	14	9	14	12.33	2.89	0	2	0	0.67	1.15	0	0	2	0.67	1.15	8	2	0	3.33	4.16		46	p46	p46	p46	p46
175	TRUE	Empty	60S ribosomal protein L4-1 OS=Triticum urartu GN=TRIUR3_35018 PE=4 SV=1	M8A580_TRIUA (+2)	36 kDa		0.0037	Ryno_Dag_0 low, Ryno_Dag_14 high, Ryno_Dag_21 low, Ryno_Dag_7 low	unknown	0	1	4	1.67	2.08	0	0	0	0	0	8	3	4	5	2.65	0	0	1	0.33	0.58		47	p47		p47	p47
3	TRUE	Empty	Ribulose bisphosphate carboxylase large chain OS=Triticum aestivum GN=rbcL PE=1 SV=2	RBL_WHEAT (+1)	53 kDa	TRUE	0.0045	Ryno_Dag_0 low, Ryno_Dag_14 high, Ryno_Dag_21 low, Ryno_Dag_7 low	unknown	50	98	58	68.67	25.72	184	137	109	143.33	37.9	213	176	165	184.67	25.15	57	83	113	84.33	28.02		48	p48	p48	p48	p48
131	TRUE	Empty	Ribosomal protein OS=Triticum urartu GN=TRIUR3_07435 PE=3 SV=1	M7ZM70_TRIUA	18 kDa	TRUE	0.0047	Ryno_Dag_0 high, Ryno_Dag_14 low, Ryno_Dag_21 low, Ryno_Dag_7 low	unknown	12	6	11	9.67	3.21	0	0	0	0	0	4	0	0	1.33	2.31	5	0	0	1.67	2.89		49	p49		p49	p49
132	TRUE	Empty	Cold-responsive protein WCOR14 OS=Aegilops tauschii GN=F775_26151 PE=4 SV=1	C0L981_AEGTA (+2)	14 kDa	TRUE	0.0049	Ryno_Dag_0 high, Ryno_Dag_14 low, Ryno_Dag_21 low, Ryno_Dag_7 low	unknown	17	5	18	13.33	7.23	0	0	4	1.33	2.31	0	0	0	0	0	0	0	0	0	0		50	p50	p50
139	TRUE	Empty	Putative calcium-binding protein CML7 OS=Triticum urartu GN=TRIUR3_30313 PE=3 SV=1	M7ZNI1_TRIUA	32 kDa		0.0057	Ryno_Dag_0 high, Ryno_Dag_14 low, Ryno_Dag_21 low, Ryno_Dag_7 low	unknown	13	9	6	9.33	3.51	2	3	0	1.67	1.53	0	0	0	0	0	2	4	0	2	2		51	p51	p51		p51
42	TRUE	Empty	Germin-like protein 8-14 OS=Triticum urartu GN=TRIUR3_27105 PE=3 SV=1	M7ZSU0_TRIUA (+2)	22 kDa		0.006	Ryno_Dag_0 low, Ryno_Dag_14 high, Ryno_Dag_21 low, Ryno_Dag_7 high	unknown	4	6	7	5.67	1.53	31	17	24	24	7	10	16	13	13	3	11	9	7	9	2		52	p52	p52	p52	p52
53	TRUE	Empty	Glyceraldehyde-3-phosphate dehydrogenase OS=Aegilops tauschii GN=F775_07657 PE=3 SV=1	M8C8G6_AEGTA (+1)	37 kDa	TRUE	0.0061	Ryno_Dag_0 low, Ryno_Dag_14 high, Ryno_Dag_21 low, Ryno_Dag_7 low	unknown	7	6	8	7	1	4	8	2	4.67	3.06	18	11	7	12	5.57	6	8	6	6.67	1.15		53	p53	p53	p53	p53
108	TRUE	Empty	Uncharacterized protein OS=Triticum aestivum PE=4 SV=1	W5FGX7_WHEAT	41 kDa	TRUE	0.0076	Ryno_Dag_0 high, Ryno_Dag_14 low, Ryno_Dag_21 low, Ryno_Dag_7 low	unknown	17	9	13	13	4	0	0	6	2	3.46	0	0	0	0	0	9	3	3	5	3.46		54	p54	p54		p54
50	TRUE	Empty	ATP synthase subunit alpha, mitochondrial OS=Triticum aestivum GN=ATPA PE=3 SV=1	ATPAM_WHEAT (+1)	55 kDa		0.0078	Ryno_Dag_0 low, Ryno_Dag_14 high, Ryno_Dag_21 low, Ryno_Dag_7 high	unknown	0	5	0	1.67	2.89	19	20	18	19	1	13	24	22	19.67	5.86	9	7	6	7.33	1.53		55	p55	p55	p55	p55
147	TRUE	Empty	Uncharacterized protein OS=Triticum aestivum PE=3 SV=1	W5G312_WHEAT	82 kDa	TRUE	0.008	Ryno_Dag_0 low, Ryno_Dag_14 high, Ryno_Dag_21 low, Ryno_Dag_7 high	unknown	0	0	0	0	0	8	9	5	7.33	2.08	6	5	6	5.67	0.58	0	0	2	0.67	1.15		56		p56	p56	p56
168	TRUE	Empty	Thioredoxin OS=Triticum urartu GN=TRIUR3_30421 PE=3 SV=1	M8ASF0_TRIUA (+5)	12 kDa		0.008	Ryno_Dag_0 high, Ryno_Dag_14 low, Ryno_Dag_21 low, Ryno_Dag_7 low	unknown	10	6	5	7	2.65	1	0	0	0.33	0.58	4	0	0	1.33	2.31	2	1	0	1	1		57	p57	p57	p57	p57
195	TRUE	Empty	Uncharacterized protein OS=Triticum aestivum GN=TRAES_3BF092100100CFD_c1 PE=3 SV=1	A0A077S2R7_WHEAT	111 kDa		0.0087	Ryno_Dag_0 low, Ryno_Dag_14 high, Ryno_Dag_21 low, Ryno_Dag_7 low	unknown	0	0	0	0	0	2	0	0	0.67	1.15	9	3	2	4.67	3.79	0	0	0	0	0		58		p58	p58
158	TRUE	Empty	Dimeric alpha-amylase inhibitor OS=Triticum aestivum PE=4 SV=1	I6PZ03_WHEAT (+1)	15 kDa	TRUE	0.01	Ryno_Dag_0 low, Ryno_Dag_14 low, Ryno_Dag_21 high, Ryno_Dag_7 low	unknown	0	0	0	0	0	0	0	0	0	0	0	0	0	0	0	18	9	5	10.67	6.66		59				p59
34	TRUE	Empty	Uncharacterized protein OS=Triticum aestivum PE=3 SV=1	W5BD57_WHEAT	102 kDa	TRUE	0.013	Ryno_Dag_0 low, Ryno_Dag_14 high, Ryno_Dag_21 low, Ryno_Dag_7 high	unknown	0	3	3	2	1.73	35	46	11	30.67	17.9	38	18	13	23	13.23	2	1	5	2.67	2.08		60	p60	p60	p60	p60
71	TRUE	Empty	Cytochrome b6-f complex iron-sulfur subunit, chloroplastic OS=Triticum aestivum GN=petC PE=2 SV=1	UCRIA_WHEAT	24 kDa		0.013	Ryno_Dag_0 high, Ryno_Dag_14 low, Ryno_Dag_21 low, Ryno_Dag_7 low	unknown	17	15	20	17.33	2.52	6	6	0	4	3.46	8	0	0	2.67	4.62	8	16	1	8.33	7.51		61	p61	p61	p61	p61
101	TRUE	Empty	Chloroplast inositol phosphatase-like protein OS=Triticum aestivum PE=2 SV=1	Q5XUV3_WHEAT (+1)	32 kDa	TRUE	0.013	Ryno_Dag_0 low, Ryno_Dag_14 low, Ryno_Dag_21 low, Ryno_Dag_7 high	unknown	0	4	0	1.33	2.31	10	14	26	16.67	8.33	1	0	0	0.33	0.58	0	3	0	1	1.73		62	p62	p62	p62	p62
141	TRUE	Empty	Putative vacuolar defense protein OS=Triticum aestivum GN=PR4e PE=4 SV=1	Q6PWL8_WHEAT (+1)	18 kDa	TRUE	0.013	Ryno_Dag_0 low, Ryno_Dag_14 high, Ryno_Dag_21 low, Ryno_Dag_7 low	unknown	0	0	0	0	0	10	3	2	5	4.36	6	9	11	8.67	2.52	0	0	0	0	0		63		p63	p63
86	TRUE	Empty	14-3-3 protein OS=Triticum aestivum GN=14R2 PE=2 SV=1	L0GED8_WHEAT (+3)	29 kDa	TRUE	0.014	Ryno_Dag_0 low, Ryno_Dag_14 low, Ryno_Dag_21 low, Ryno_Dag_7 high	unknown	0	13	1	4.67	7.23	19	14	28	20.33	7.09	0	0	0	0	0	0	3	3	2	1.73		64	p64	p64		p64
99	TRUE	Empty	Globulin 1 OS=Triticum aestivum PE=4 SV=1	Q0Q5D4_WHEAT (+1)	25 kDa	TRUE	0.014	Ryno_Dag_0 low, Ryno_Dag_14 low, Ryno_Dag_21 high, Ryno_Dag_7 low	unknown	0	0	0	0	0	0	0	0	0	0	0	0	0	0	0	37	21	8	22	14.53		65				p65
161	TRUE	Empty	Uncharacterized protein OS=Aegilops tauschii GN=F775_28677 PE=4 SV=1	R7W586_AEGTA	24 kDa		0.014	Ryno_Dag_0 high, Ryno_Dag_14 low, Ryno_Dag_21 low, Ryno_Dag_7 low	unknown	5	5	11	7	3.46	1	0	0	0.33	0.58	4	1	0	1.67	2.08	4	2	0	2	2		66	p66	p66	p66	p66
31	TRUE	Empty	Chlorophyll a-b binding protein, chloroplastic OS=Triticum aestivum GN=CBP5 PE=2 SV=1	C1K5B9_WHEAT (+2)	29 kDa	TRUE	0.015	[]	unknown	8	11	4	7.67	3.51	28	17	16	20.33	6.66	28	26	28	27.33	1.15	4	16	16	12	6.93		67	p67	p67	p67	p67
80	TRUE	Empty	Uncharacterized protein OS=Triticum aestivum GN=TRAES_3BF068000010CFD_c1 PE=4 SV=1	A0A077RQ49_WHEAT	274 kDa	TRUE	0.015	[]	unknown	0	3	5	2.67	2.52	4	4	6	4.67	1.15	10	7	10	9	1.73	4	0	0	1.33	2.31		68	p68	p68	p68	p68
97	TRUE	Empty	ATP-dependent zinc metalloprotease FTSH 1, chloroplastic OS=Triticum urartu GN=TRIUR3_31373 PE=3 SV=1	M8ADT2_TRIUA (+2)	54 kDa		0.015	[]	unknown	0	0	0	0	0	14	16	9	13	3.61	14	0	0	4.67	8.08	0	2	2	1.33	1.15		69		p69	p69	p69
134	TRUE	Empty	30S ribosomal protein 2, chloroplastic OS=Aegilops tauschii GN=F775_28246 PE=4 SV=1	M8BN30_AEGTA (+1)	20 kDa		0.015	[]	unknown	0	5	1	2	2.65	0	0	0	0	0	0	0	0	0	0	15	17	3	11.67	7.57		70	p70			p70
20	TRUE	Empty	Fructose-bisphosphate aldolase OS=Triticum aestivum GN=AlDP PE=2 SV=1	C0KTA6_WHEAT (+1)	42 kDa	TRUE	0.016	[]	unknown	7	11	5	7.67	3.06	28	17	9	18	9.54	33	26	34	31	4.36	15	24	24	21	5.2		71	p71	p71	p71	p71
41	TRUE	Empty	Elongation factor Tu OS=Triticum urartu GN=TRIUR3_34609 PE=3 SV=1	M7ZEC4_TRIUA (+2)	46 kDa		0.017	[]	unknown	14	17	10	13.67	3.51	12	9	10	10.33	1.53	15	7	6	9.33	4.93	17	17	20	18	1.73		72	p72	p72	p72	p72
102	TRUE	Empty	Uncharacterized protein OS=Triticum urartu GN=TRIUR3_27117 PE=3 SV=1	M8AJF1_TRIUA (+3)	26 kDa		0.017	[]	unknown	0	0	2	0.67	1.15	10	3	2	5	4.36	15	4	9	9.33	5.51	0	2	0	0.67	1.15		73	p73	p73	p73	p73
25	TRUE	Empty	Glyceraldehyde-3-phosphate dehydrogenase OS=Aegilops tauschii GN=F775_05242 PE=3 SV=1	M8C9Y7_AEGTA (+2)	43 kDa	TRUE	0.018	[]	unknown	9	10	11	10	1	24	20	14	19.33	5.03	28	16	19	21	6.24	13	13	18	14.67	2.89		74	p74	p74	p74	p74
10	TRUE	Empty	ATP synthase subunit alpha OS=Triticum urartu GN=atpA PE=3 SV=1	M8AUX6_TRIUA	62 kDa	TRUE	0.019	[]	unknown	0	20	10	10	10	62	78	41	60.33	18.56	79	47	40	55.33	20.79	5	13	44	20.67	20.6		75	p75	p75	p75	p75
151	TRUE	Empty	Plastocyanin OS=Triticum aestivum PE=3 SV=1	W5DL22_WHEAT	16 kDa	TRUE	0.02	[]	unknown	11	3	15	9.67	6.11	1	0	0	0.33	0.58	0	0	0	0	0	5	0	0	1.67	2.89		76	p76	p76		p76
43	TRUE	Empty	Peroxisomal (S)-2-hydroxy-acid oxidase GLO1 OS=Triticum urartu GN=TRIUR3_22574 PE=4 SV=1	M7YXL1_TRIUA (+2)	40 kDa	TRUE	0.021	[]	unknown	0	2	0	0.67	1.15	13	29	3	15	13.11	47	20	17	28	16.52	0	4	12	5.33	6.11		77	p77	p77	p77	p77
17	TRUE	Empty	Ribulose bisphosphate carboxylase small chain OS=Triticum urartu GN=TRIUR3_12281 PE=3 SV=1	M7YCR2_TRIUA (+7)	19 kDa	TRUE	0.023	[]	unknown	18	11	14	14.33	3.51	30	24	21	25	4.58	24	24	26	24.67	1.15	6	21	14	13.67	7.51		78	p78	p78	p78	p78
84	TRUE	Empty	Glycine cleavage system H protein, mitochondrial OS=Triticum urartu GN=TRIUR3_12946 PE=3 SV=1	M7Z6F5_TRIUA	17 kDa	TRUE	0.023	[]	unknown	14	9	21	14.67	6.03	8	0	12	6.67	6.11	2	0	0	0.67	1.15	8	9	3	6.67	3.21		79	p79	p79	p79	p79
114	TRUE	Empty	ATP synthase subunit OS=Triticum aestivum PE=2 SV=1	D3K4D8_WHEAT (+1)	40 kDa		0.023	[]	unknown	0	4	0	1.33	2.31	6	15	15	12	5.2	2	0	0	0.67	1.15	0	5	6	3.67	3.21		80	p80	p80	p80	p80
90	TRUE	Empty	Photosystem II CP43 reaction center protein (Fragment) OS=Triticum timopheevii GN=psbC PE=3 SV=1	A0A090ARF9_TRITI (+3)	54 kDa	TRUE	0.024	[]	unknown	0	0	0	0	0	13	9	2	8	5.57	28	18	3	16.33	12.58	0	0	0	0	0		81		p81	p81
75	TRUE	Empty	Uncharacterized protein OS=Triticum aestivum PE=4 SV=1	W4ZSM1_WHEAT	15 kDa		0.025	[]	unknown	0	2	1	1	1	25	9	23	19	8.72	10	5	2	5.67	4.04	0	6	10	5.33	5.03		82	p82	p82	p82	p82
39	TRUE	Empty	Chlorophyll a-b binding protein, chloroplastic OS=Triticum urartu GN=TRIUR3_20986 PE=3 SV=1	M7ZM86_TRIUA (+3)	23 kDa		0.026	[]	unknown	2	12	0	4.67	6.43	26	23	24	24.33	1.53	22	12	11	15	6.08	0	14	13	9	7.81		83	p83	p83	p83	p83
21	TRUE	Empty	Uncharacterized protein OS=Triticum aestivum PE=4 SV=1	W5F6W2_WHEAT	16 kDa		0.027	[]	unknown	19	22	36	25.67	9.07	20	16	28	21.33	6.11	13	7	0	6.67	6.51	13	25	20	19.33	6.03		84	p84	p84	p84	p84
178	TRUE	Empty	LEA3 OS=Triticum turgidum subsp. durum PE=2 SV=1	A0A0M4HM24_TRITD	22 kDa		0.027	[]	unknown	0	0	0	0	0	0	0	0	0	0	0	0	0	0	0	14	6	3	7.67	5.69		85				p85
82	TRUE	Empty	Uncharacterized protein OS=Aegilops tauschii GN=F775_29168 PE=4 SV=1	M8BNU5_AEGTA	91 kDa	TRUE	0.028	[]	unknown	7	7	12	8.67	2.89	8	0	10	6	5.29	0	3	0	1	1.73	13	8	10	10.33	2.52		86	p86	p86	p86	p86
145	TRUE	Empty	Alanine aminotransferase 2 OS=Aegilops tauschii GN=F775_30987 PE=4 SV=1	M8BWQ5_AEGTA (+2)	58 kDa		0.028	[]	unknown	0	0	0	0	0	4	10	0	4.67	5.03	6	8	5	6.33	1.53	0	0	0	0	0		87		p87	p87
87	TRUE	Empty	Serine hydroxymethyltransferase OS=Triticum aestivum PE=3 SV=1	W5ECJ8_WHEAT	59 kDa		0.029	[]	unknown	3	1	3	2.33	1.15	5	14	0	6.33	7.09	25	13	8	15.33	8.74	3	0	6	3	3		88	p88	p88	p88	p88
196	TRUE	Empty	60S ribosomal protein L23a OS=Triticum urartu GN=TRIUR3_20390 PE=3 SV=1	M8A553_TRIUA (+2)	20 kDa		0.029	[]	unknown	4	2	12	6	5.29	0	0	0	0	0	0	0	0	0	0	0	0	0	0	0		89	p89
56	TRUE	Empty	Cytochrome f OS=Triticum aestivum GN=petA PE=3 SV=3	CYF_WHEAT (+3)	35 kDa	TRUE	0.03	[]	unknown	4	6	6	5.33	1.15	20	13	13	15.33	4.04	13	11	12	12	1	4	10	10	8	3.46		90	p90	p90	p90	p90
155	TRUE	Empty	High molecular weight glutenin subunit Ax-dp (Fragment) OS=Triticum polonicum PE=4 SV=1	D1MJA1_9POAL	91 kDa	TRUE	0.03	[]	unknown	0	0	0	0	0	0	0	0	0	0	0	0	0	0	0	18	9	3	10	7.55		91				p91
5	TRUE	Empty	Ribulose bisphosphate carboxylase small chain OS=Triticum aestivum GN=rbcS PE=3 SV=1	Q9FEE4_WHEAT	19 kDa	TRUE	0.035	[]	unknown	54	79	35	56	22.07	124	130	80	111.33	27.3	131	137	115	127.67	11.37	44	89	92	75	26.89		92	p92	p92	p92	p92
93	TRUE	Empty	High molecular weight glutenin subunit OS=Triticum aestivum GN=Glu PE=4 SV=1	W6AWK6_WHEAT	67 kDa	TRUE	0.035	[]	unknown	0	0	0	0	0	0	0	0	0	0	0	0	0	0	0	45	27	5	25.67	20.03		93				p93
95	TRUE	Empty	Photosystem 1 subunit 5 OS=Triticum aestivum GN=pssv-1B PE=4 SV=1	Q2L3V4_WHEAT	15 kDa		0.036	[]	unknown	0	4	0	1.33	2.31	6	4	1	3.67	2.52	14	4	8	8.67	5.03	4	1	2	2.33	1.53		94	p94	p94	p94	p94
130	TRUE	Empty	Histone H2A OS=Aegilops tauschii GN=F775_29407 PE=3 SV=1	R7WEH7_AEGTA (+1)	16 kDa	TRUE	0.039	[]	unknown	1	3	6	3.33	2.52	6	0	3	3	3	6	2	0	2.67	3.06	0	0	0	0	0		95	p95	p95	p95
28	TRUE	Empty	Uncharacterized protein OS=Triticum aestivum PE=3 SV=1	W5B4C8_WHEAT (+1)	29 kDa		0.04	[]	unknown	33	12	23	22.67	10.5	15	16	34	21.67	10.69	6	0	0	2	3.46	17	31	21	23	7.21		96	p96	p96	p96	p96
63	TRUE	Empty	Fructose-bisphosphate aldolase OS=Triticum aestivum PE=3 SV=1	W5G4A2_WHEAT	42 kDa	TRUE	0.041	[]	unknown	0	2	0	0.67	1.15	20	9	0	9.67	10.02	19	9	11	13	5.29	5	16	17	12.67	6.66		97	p97	p97	p97	p97
98	TRUE	Empty	Uncharacterized protein OS=Triticum urartu GN=TRIUR3_14987 PE=4 SV=1	M7ZIY8_TRIUA (+1)	27 kDa	TRUE	0.044	[]	unknown	4	3	9	5.33	3.21	0	10	11	7	6.08	0	0	0	0	0	9	14	6	9.67	4.04		98	p98	p98		p98
7	TRUE	Empty	RUBISCO activase alpha (Fragment) OS=Triticum aestivum GN=rca2_alpha PE=4 SV=1	A0A078BQY4_WHEAT (+3)	45 kDa	TRUE	0.045	[]	unknown	71	80	65	72	7.55	64	70	34	56	19.29	80	52	41	57.67	20.11	96	72	79	82.33	12.34		99	p99	p99	p99	p99
45	TRUE	Empty	Cell division protease ftsH-like protein, chloroplastic OS=Aegilops tauschii GN=F775_28819 PE=3 SV=1	M8BVC8_AEGTA	72 kDa		0.048	[]	unknown	0	0	0	0	0	29	26	4	19.67	13.65	22	13	8	14.33	7.09	8	11	15	11.33	3.51		100		p100	p100	p100
144	TRUE	Empty	Cold acclimation induced protein 2-1 OS=Triticum aestivum PE=2 SV=1	Q4KXE0_WHEAT	32 kDa	TRUE	0.051	[]	unknown	1	0	0	0.33	0.58	9	5	10	8	2.65	0	1	7	2.67	3.79	0	0	0	0	0		101	p101	p101	p101
171	TRUE	Empty	Group3 late embryogenesis abundant protein OS=Triticum aestivum GN=Wrab17 PE=4 SV=1	A7VL25_WHEAT	18 kDa		0.052	[]	unknown	6	1	10	5.67	4.51	2	0	3	1.67	1.53	0	0	0	0	0	1	0	0	0.33	0.58		102	p102	p102		p102
105	TRUE	Empty	Translationally-controlled tumor protein homolog OS=Triticum aestivum GN=TCTP PE=2 SV=1	TCTP_WHEAT (+1)	19 kDa		0.054	[]	unknown	3	2	1	2	1	17	1	5	7.67	8.33	8	10	13	10.33	2.52	0	1	0	0.33	0.58		103	p103	p103	p103	p103
172	TRUE	Empty	MBD6-5DS OS=Triticum aestivum PE=2 SV=1	W5G255_WHEAT	44 kDa		0.054	[]	unknown	13	1	9	7.67	6.11	0	0	2	0.67	1.15	0	0	0	0	0	0	0	0	0	0		104	p104	p104
185	TRUE	Empty	33 kDa ribonucleoprotein, chloroplastic OS=Triticum urartu GN=TRIUR3_07355 PE=4 SV=1	M7ZEV5_TRIUA	38 kDa		0.054	[]	unknown	2	3	11	5.33	4.93	0	0	2	0.67	1.15	0	0	0	0	0	0	0	0	0	0		105	p105	p105
206	TRUE	Empty	Alpha-gliadin (Fragment) OS=Triticum turgidum subsp. durum PE=4 SV=1	A0A0E3Z5B6_TRITD	33 kDa	TRUE	0.054	[]	unknown	0	0	0	0	0	0	0	0	0	0	0	0	0	0	0	3	4	0	2.33	2.08		106				p106
103	TRUE	Empty	Uncharacterized protein OS=Aegilops tauschii GN=F775_32379 PE=4 SV=1	R7W486_AEGTA	31 kDa		0.057	[]	unknown	2	4	3	3	1	6	2	3	3.67	2.08	6	1	0	2.33	3.21	5	10	16	10.33	5.51		107	p107	p107	p107	p107
137	TRUE	Empty	Nucleoside diphosphate kinase OS=Triticum aestivum PE=3 SV=1	W4ZQ38_WHEAT	26 kDa		0.058	[]	unknown	0	0	0	0	0	4	8	1	4.33	3.51	17	4	3	8	7.81	0	0	0	0	0		108		p108	p108
207	TRUE	Empty	Heat shock protein 81-3 OS=Triticum urartu GN=Hsp90.3-A1 PE=3 SV=1	F4Y5A9_TRIUA (+6)	80 kDa	TRUE	0.06	[]	unknown	0	0	0	0	0	0	0	0	0	0	7	0	3	3.33	3.51	0	0	0	0	0		109			p109
55	TRUE	Empty	60S acidic ribosomal protein P2B OS=Triticum urartu GN=TRIUR3_28523 PE=3 SV=1	M8A407_TRIUA (+2)	12 kDa	TRUE	0.062	[]	unknown	14	12	16	14	2	14	10	28	17.33	9.45	2	5	0	2.33	2.52	10	6	3	6.33	3.51		110	p110	p110	p110	p110
166	TRUE	Empty	Uncharacterized protein OS=Triticum aestivum PE=4 SV=1	A0A096ULI5_WHEAT	40 kDa	TRUE	0.065	[]	unknown	0	0	0	0	0	4	12	0	5.33	6.11	7	1	2	3.33	3.21	0	0	0	0	0		111		p111	p111
204	TRUE	Empty	Pathogenesis-related protein PRB1-3 OS=Aegilops tauschii GN=F775_08082 PE=3 SV=1	M8B2V1_AEGTA (+2)	18 kDa	TRUE	0.067	[]	unknown	0	0	1	0.33	0.58	8	0	5	4.33	4.04	0	0	0	0	0	0	0	0	0	0		112	p112	p112
209	TRUE	Empty	Uncharacterized protein OS=Aegilops tauschii GN=F775_30457 PE=4 SV=1	R7W5H0_AEGTA	56 kDa		0.067	[]	unknown	0	0	0	0	0	0	1	0	0.33	0.58	5	0	3	2.67	2.52	0	0	0	0	0		113		p113	p113
49	TRUE	Empty	Superoxide dismutase [Cu-Zn] OS=Triticum aestivum PE=2 SV=1	H9NAV6_WHEAT	15 kDa		0.076	[]	unknown	30	6	43	26.33	18.77	3	1	13	5.67	6.43	2	5	1	2.67	2.08	14	10	4	9.33	5.03		114	p114	p114	p114	p114
65	TRUE	Empty	Histone H2A OS=Triticum aestivum PE=3 SV=1	W5GF23_WHEAT	16 kDa	TRUE	0.077	[]	unknown	12	2	40	18	19.7	2	0	4	2	2	6	3	0	3	3	0	0	0	0	0		115	p115	p115	p115
167	TRUE	Empty	Uncharacterized protein OS=Triticum aestivum PE=3 SV=1	A0A0C4BKH5_WHEAT (+5)	47 kDa		0.078	[]	unknown	0	0	0	0	0	4	0	0	1.33	2.31	13	9	0	7.33	6.66	0	0	0	0	0		116		p116	p116
136	TRUE	Empty	Thioredoxin-X, chloroplastic OS=Aegilops tauschii GN=F775_13833 PE=4 SV=1	R7WDU4_AEGTA	11 kDa		0.082	[]	unknown	8	4	13	8.33	4.51	0	0	7	2.33	4.04	0	0	0	0	0	6	4	0	3.33	3.06		117	p117	p117		p117
150	TRUE	Empty	50S ribosomal protein L3, chloroplastic OS=Triticum urartu GN=TRIUR3_08790 PE=3 SV=1	M7Y9G4_TRIUA (+2)	27 kDa		0.085	[]	unknown	11	0	20	10.33	10.02	0	0	0	0	0	0	0	0	0	0	3	0	0	1	1.73		118	p118			p118
14	TRUE	Empty	Histone H2B OS=Triticum aestivum PE=3 SV=1	W5GTS6_WHEAT	18 kDa	TRUE	0.091	[]	unknown	26	24	43	31	10.44	26	9	25	20	9.54	17	30	26	24.33	6.66	17	7	2	8.67	7.64		119	p119	p119	p119	p119
157	TRUE	Empty	Uncharacterized protein OS=Aegilops tauschii GN=F775_02917 PE=4 SV=1	M8BWZ1_AEGTA	98 kDa		0.097	[]	unknown	5	2	15	7.33	6.81	0	0	2	0.67	1.15	0	0	0	0	0	4	1	0	1.67	2.08		120	p120	p120		p120
179	TRUE	Empty	Abscisic stress-ripening protein OS=Triticum aestivum PE=2 SV=1	J7EJB7_WHEAT (+1)	15 kDa	TRUE	0.098	[]	unknown	7	0	15	7.33	7.51	0	0	2	0.67	1.15	0	0	0	0	0	0	0	0	0	0		121	p121	p121
13	TRUE	Empty	Histone H2A OS=Triticum aestivum GN=TRAES_3BF065400180CFD_c1 PE=3 SV=1	A0A080YUW8_WHEAT (+1)	19 kDa	TRUE	0.1	[]	unknown	39	22	68	43	23.26	27	15	44	28.67	14.57	19	30	21	23.33	5.86	17	4	2	7.67	8.14		122	p122	p122	p122	p122
165	TRUE	Empty	Malate dehydrogenase OS=Triticum aestivum PE=2 SV=1	A3KLL4_WHEAT (+1)	35 kDa		0.1	[]	unknown	0	0	0	0	0	3	4	0	2.33	2.08	11	11	0	7.33	6.35	1	0	0	0.33	0.58		123		p123	p123	p123
12	TRUE	Empty	Glyceraldehyde-3-phosphate dehydrogenase OS=Triticum urartu GN=TRIUR3_19023 PE=3 SV=1	M7ZNG9_TRIUA	47 kDa	TRUE	0.11	[]	unknown	26	36	27	29.67	5.51	36	38	30	34.67	4.16	53	35	31	39.67	11.72	28	29	32	29.67	2.08		124	p124	p124	p124	p124
30	TRUE	Empty	Phosphoglycerate kinase OS=Aegilops tauschii GN=F775_29345 PE=3 SV=1	M8C564_AEGTA (+1)	53 kDa	TRUE	0.11	[]	unknown	11	9	11	10.33	1.15	18	29	6	17.67	11.5	25	29	20	24.67	4.51	5	10	10	8.33	2.89		125	p125	p125	p125	p125
112	TRUE	Empty	Phosphoribulokinase OS=Triticum aestivum PE=3 SV=1	W5G838_WHEAT	58 kDa		0.11	[]	unknown	0	2	0	0.67	1.15	6	10	0	5.33	5.03	6	0	3	3	3	5	7	10	7.33	2.52		126	p126	p126	p126	p126
143	TRUE	Empty	Plastocyanin OS=Aegilops tauschii GN=F775_26065 PE=3 SV=1	M8C4F9_AEGTA	10 kDa	TRUE	0.11	[]	unknown	4	4	16	8	6.93	1	0	4	1.67	2.08	0	0	0	0	0	3	4	0	2.33	2.08		127	p127	p127		p127
24	TRUE	Empty	Cp31BHv (Fragment) OS=Triticum aestivum PE=2 SV=1	C3V134_WHEAT	19 kDa	TRUE	0.12	[]	unknown	18	18	28	21.33	5.77	24	10	25	19.67	8.39	9	13	10	10.67	2.08	21	23	17	20.33	3.06		128	p128	p128	p128	p128
100	TRUE	Empty	60S acidic ribosomal protein P1 OS=Triticum urartu GN=TRIUR3_11987 PE=3 SV=1	M7YAR9_TRIUA (+1)	11 kDa		0.12	[]	unknown	7	5	10	7.33	2.52	12	3	14	9.67	5.86	4	1	2	2.33	1.53	2	5	4	3.67	1.53		129	p129	p129	p129	p129
118	TRUE	Empty	Peroxidase OS=Triticum urartu GN=TRIUR3_12527 PE=3 SV=1	M8A257_TRIUA (+1)	35 kDa	TRUE	0.12	[]	unknown	3	1	2	2	1	8	2	3	4.33	3.21	1	10	10	7	5.2	1	1	0	0.67	0.58		130	p130	p130	p130	p130
142	TRUE	Empty	Adenosine kinase 2 OS=Aegilops tauschii GN=F775_30330 PE=4 SV=1	M8C7D4_AEGTA (+1)	37 kDa		0.12	[]	unknown	0	0	0	0	0	7	8	0	5	4.36	16	9	0	8.33	8.02	0	0	0	0	0		131		p131	p131
26	TRUE	Empty	Uncharacterized protein OS=Triticum urartu PE=4 SV=1	T1MQT9_TRIUA	53 kDa	TRUE	0.13	[]	unknown	17	17	5	13	6.93	21	31	13	21.67	9.02	10	2	2	4.67	4.62	8	26	12	15.33	9.45		132	p132	p132	p132	p132
54	TRUE	Empty	Cytochrome b559 subunit alpha OS=Triticum aestivum GN=TRAES_3BF007300150CFD_c1 PE=3 SV=1	A0A077RQZ4_WHEAT (+4)	9 kDa	TRUE	0.13	[]	unknown	7	13	2	7.33	5.51	17	21	9	15.67	6.11	12	8	0	6.67	6.11	10	17	17	14.67	4.04		133	p133	p133	p133	p133
57	TRUE	Empty	ATP synthase subunit beta OS=Triticum urartu GN=TRIUR3_35126 PE=3 SV=1	M7Y940_TRIUA (+1)	58 kDa	TRUE	0.13	[]	unknown	1	9	0	3.33	4.93	11	27	1	13	13.11	29	16	10	18.33	9.71	0	5	7	4	3.61		134	p134	p134	p134	p134
124	TRUE	Empty	Histone H4 OS=Triticum aestivum PE=3 SV=1	W5FBB1_WHEAT	22 kDa	TRUE	0.13	[]	unknown	1	2	5	2.67	2.08	12	1	11	8	6.08	1	2	9	4	4.36	3	0	0	1	1.73		135	p135	p135	p135	p135
126	TRUE	Empty	Apolipoprotein D OS=Triticum urartu GN=TRIUR3_10099 PE=3 SV=1	M8A8U7_TRIUA (+2)	37 kDa		0.13	[]	unknown	6	0	4	3.33	3.06	12	0	13	8.33	7.23	0	0	0	0	0	2	0	0	0.67	1.15		136	p136	p136		p136
15	TRUE	Empty	31 kDa ribonucleoprotein, chloroplastic OS=Triticum urartu GN=TRIUR3_25560 PE=4 SV=1	M7ZVH4_TRIUA	24 kDa	TRUE	0.14	[]	unknown	34	34	37	35	1.73	32	19	29	26.67	6.81	24	22	16	20.67	4.16	24	28	9	20.33	10.02		137	p137	p137	p137	p137
96	TRUE	Empty	Peroxiredoxin Q, chloroplastic OS=Aegilops tauschii GN=F775_32450 PE=4 SV=1	M8CFS7_AEGTA (+2)	46 kDa		0.14	[]	unknown	11	4	21	12	8.54	7	0	3	3.33	3.51	7	0	0	2.33	4.04	9	5	1	5	4		138	p138	p138	p138	p138
159	TRUE	Empty	Glutaredoxin OS=Triticum aestivum PE=2 SV=1	B5A8A6_WHEAT (+2)	12 kDa	TRUE	0.14	[]	unknown	0	0	0	0	0	15	0	8	7.67	7.51	6	0	2	2.67	3.06	2	0	0	0.67	1.15		139		p139	p139	p139
11	TRUE	Empty	Uncharacterized protein OS=Triticum aestivum GN=TRAES_3BF114000090CFD_c1 PE=4 SV=1	A0A077RZB4_WHEAT	22 kDa	TRUE	0.15	[]	unknown	38	30	66	44.67	18.9	20	47	50	39	16.52	31	11	6	16	13.23	38	17	11	22	14.18		140	p140	p140	p140	p140
123	TRUE	Empty	Uncharacterized protein OS=Triticum aestivum PE=4 SV=1	W5DJR4_WHEAT	15 kDa	TRUE	0.15	[]	unknown	4	3	4	3.67	0.58	8	9	9	8.67	0.58	3	2	0	1.67	1.53	2	2	0	1.33	1.15		141	p141	p141	p141	p141
200	TRUE	Empty	MLP-like protein 423 OS=Aegilops tauschii GN=F775_09188 PE=3 SV=1	M8BRM6_AEGTA (+4)	17 kDa		0.15	[]	unknown	0	0	0	0	0	0	0	1	0.33	0.58	0	0	0	0	0	3	9	0	4	4.58		142		p142		p142
116	TRUE	Empty	Chlorophyll a-b binding protein, chloroplastic OS=Aegilops tauschii GN=F775_29611 PE=3 SV=1	M8CEQ0_AEGTA	31 kDa	TRUE	0.16	[]	unknown	0	0	0	0	0	4	6	24	11.33	11.02	5	1	0	2	2.65	0	2	2	1.33	1.15		143		p143	p143	p143
66	TRUE	Empty	Triosephosphat-isomerase OS=Triticum aestivum GN=tpis PE=2 SV=1	Q9FS79_WHEAT (+2)	27 kDa	TRUE	0.17	[]	unknown	1	8	0	3	4.36	6	22	0	9.33	11.37	29	10	14	17.67	10.02	1	8	11	6.67	5.13		144	p144	p144	p144	p144
163	TRUE	Empty	Harpin binding protein 1 OS=Triticum aestivum GN=HrBP1-2 PE=2 SV=1	Q5QJA5_WHEAT (+2)	29 kDa		0.17	[]	unknown	0	0	0	0	0	6	7	0	4.33	3.79	0	3	0	1	1.73	2	3	2	2.33	0.58		145		p145	p145	p145
22	TRUE	Empty	Non-specific lipid-transfer protein OS=Triticum aestivum GN=ltp9.2d PE=3 SV=1	Q2PCC1_WHEAT	11 kDa	TRUE	0.18	[]	unknown	18	17	34	23	9.54	11	14	24	16.33	6.81	17	31	27	25	7.21	16	9	9	11.33	4.04		146	p146	p146	p146	p146
198	TRUE	Empty	Uncharacterized protein OS=Triticum aestivum PE=3 SV=1	W5GDE6_WHEAT	42 kDa	TRUE	0.18	[]	unknown	0	0	0	0	0	3	0	0	1	1.73	4	7	0	3.67	3.51	0	0	0	0	0		147		p147	p147
104	TRUE	Empty	Transketolase, chloroplastic OS=Aegilops tauschii GN=F775_31856 PE=4 SV=1	N1QRK9_AEGTA	69 kDa		0.19	[]	unknown	2	0	0	0.67	1.15	8	9	0	5.67	4.93	17	1	0	6	9.54	11	6	11	9.33	2.89		148	p148	p148	p148	p148
215	TRUE	Empty	50S ribosomal protein L21, chloroplastic OS=Triticum urartu GN=TRIUR3_20852 PE=3 SV=1	M7YE73_TRIUA (+1)	22 kDa		0.19	[]	unknown	0	2	4	2	2	0	0	0	0	0	0	0	0	0	0	2	0	0	0.67	1.15		149	p149			p149
128	TRUE	Empty	Triosephosphate isomerase, chloroplastic OS=Triticum urartu GN=TRIUR3_08309 PE=3 SV=1	M7Z1M4_TRIUA (+3)	30 kDa	TRUE	0.2	[]	unknown	0	0	0	0	0	12	8	0	6.67	6.11	16	5	0	7	8.19	0	1	0	0.33	0.58		150		p150	p150	p150
89	TRUE	Empty	Ferredoxin--NADP reductase, leaf isozyme, chloroplastic OS=Triticum urartu GN=TRIUR3_09548 PE=4 SV=1	M7ZP63_TRIUA (+4)	28 kDa	TRUE	0.21	[]	unknown	0	2	0	0.67	1.15	8	7	0	5	4.36	7	7	4	6	1.73	2	4	9	5	3.61		151	p151	p151	p151	p151
191	TRUE	Empty	Cytochrome b559 subunit alpha OS=Triticum aestivum PE=3 SV=1	W5BQX3_WHEAT	9 kDa	TRUE	0.21	[]	unknown	2	2	3	2.33	0.58	1	2	0	1	1	0	0	0	0	0	6	0	3	3	3		152	p152	p152		p152
226	TRUE	Empty	Tubulin beta-4 chain OS=Triticum urartu GN=TRIUR3_01929 PE=3 SV=1	M8ABB2_TRIUA (+4)	50 kDa		0.21	[]	unknown	0	0	0	0	0	0	0	0	0	0	3	1	0	1.33	1.53	0	0	1	0.33	0.58		153			p153	p153
59	TRUE	Empty	Uncharacterized protein OS=Triticum aestivum PE=4 SV=1	W5FM07_WHEAT	27 kDa	TRUE	0.22	[]	unknown	14	9	20	14.33	5.51	18	0	17	11.67	10.12	7	8	3	6	2.65	0	10	0	3.33	5.77		154	p154	p154	p154	p154
62	TRUE	Empty	Uncharacterized protein OS=Triticum aestivum GN=TRAES_3BF044200210CFD_c1 PE=4 SV=1	W5D4R0_WHEAT	28 kDa	TRUE	0.23	[]	unknown	3	9	2	4.67	3.79	11	14	9	11.33	2.52	15	11	9	11.67	3.06	0	13	9	7.33	6.66		155	p155	p155	p155	p155
148	TRUE	Empty	50S ribosomal protein L9, chloroplastic OS=Triticum aestivum GN=RPL9 PE=2 SV=1	RK9_WHEAT (+2)	22 kDa		0.23	[]	unknown	8	0	18	8.67	9.02	0	0	9	3	5.2	0	0	0	0	0	1	0	0	0.33	0.58		156	p156	p156		p156
192	TRUE	Empty	Uncharacterized protein OS=Triticum urartu GN=TRIUR3_35285 PE=4 SV=1	M7Z647_TRIUA (+3)	71 kDa		0.23	[]	unknown	0	0	0	0	0	13	3	0	5.33	6.81	1	0	0	0.33	0.58	0	1	0	0.33	0.58		157		p157	p157	p157
218	TRUE	Empty	CAD (Fragment) OS=Historis odius GN=CAD PE=4 SV=1	B3TG72_HISOD	33 kDa		0.23	[]	unknown	0	0	0	0	0	1	0	0	0.33	0.58	0	0	0	0	0	1	4	0	1.67	2.08		158		p158		p158
69	TRUE	Empty	Putative photosystem i subunit n (Fragment) OS=Triticum monococcum subsp. aegilopoides PE=4 SV=1	A0A0M4FPU3_TRIMO (+5)	8 kDa		0.24	[]	unknown	24	3	19	15.33	10.97	3	3	16	7.33	7.51	0	0	0	0	0	24	5	7	12	10.44		159	p159	p159		p159
48	TRUE	Empty	Photosystem I reaction center subunit II, chloroplastic OS=Triticum urartu GN=TRIUR3_29337 PE=4 SV=1	M7Z178_TRIUA	18 kDa		0.25	[]	unknown	14	13	20	15.67	3.79	19	10	11	13.33	4.93	13	12	5	10	4.36	10	14	6	10	4		160	p160	p160	p160	p160
122	TRUE	Empty	Heat shock cognate 70 kDa protein 1 OS=Triticum urartu GN=TRIUR3_10439 PE=3 SV=1	M7ZJV3_TRIUA (+2)	71 kDa	TRUE	0.25	[]	unknown	0	2	0	0.67	1.15	4	4	0	2.67	2.31	24	7	0	10.33	12.34	0	0	0	0	0		161	p161	p161	p161
92	TRUE	Empty	60S ribosomal protein L12 OS=Triticum urartu GN=TRIUR3_08832 PE=3 SV=1	M8AHA0_TRIUA (+2)	18 kDa		0.26	[]	unknown	7	11	17	11.67	5.03	9	1	3	4.33	4.16	9	7	0	5.33	4.73	11	2	2	5	5.2		162	p162	p162	p162	p162
146	TRUE	Empty	Uncharacterized protein OS=Aegilops tauschii GN=F775_27158 PE=4 SV=1	M8CGV4_AEGTA (+2)	25 kDa		0.27	[]	unknown	0	6	3	3	3	0	3	1	1.33	1.53	2	1	0	1	1	4	2	5	3.67	1.53		163	p163	p163	p163	p163
194	TRUE	Empty	Glutathione S-transferase DHAR2 OS=Triticum urartu GN=TRIUR3_18522 PE=4 SV=1	M7ZKX9_TRIUA (+2)	45 kDa	TRUE	0.27	[]	unknown	0	0	0	0	0	10	0	2	4	5.29	0	0	0	0	0	2	2	0	1.33	1.15		164		p164		p164
107	TRUE	Empty	Ferredoxin, chloroplastic OS=Triticum aestivum GN=PETF PE=1 SV=2	FER_WHEAT (+1)	15 kDa		0.28	[]	unknown	7	5	13	8.33	4.16	5	0	21	8.67	10.97	2	0	0	0.67	1.15	3	0	0	1	1.73		165	p165	p165	p165	p165
189	TRUE	Empty	30S ribosomal protein S20, chloroplastic OS=Triticum urartu GN=TRIUR3_22278 PE=3 SV=1	M8AMY2_TRIUA (+3)	31 kDa		0.28	[]	unknown	1	1	17	6.33	9.24	0	0	0	0	0	0	0	0	0	0	0	0	0	0	0		166	p166
64	TRUE	Empty	ATP synthase subunit b', chloroplastic OS=Triticum urartu GN=TRIUR3_26770 PE=3 SV=1	M8A5T6_TRIUA (+4)	13 kDa		0.29	[]	unknown	15	25	3	14.33	11.02	12	10	8	10	2	2	0	0	0.67	1.15	0	28	11	13	14.11		167	p167	p167	p167	p167
125	TRUE	Empty	Non-specific lipid-transfer protein (Fragment) OS=Triticum aestivum GN=ltp130 PE=2 SV=1	D2T2K0_WHEAT (+5)	9 kDa		0.3	[]	unknown	4	5	0	3	2.65	8	0	1	3	4.36	1	5	0	2	2.65	8	11	2	7	4.58		168	p168	p168	p168	p168
47	TRUE	Empty	Uncharacterized protein OS=Triticum aestivum PE=4 SV=1	A0A0C4BJ82_WHEAT (+2)	13 kDa	TRUE	0.31	[]	unknown	20	7	41	22.67	17.16	6	9	51	22	25.16	2	6	0	2.67	3.06	8	4	0	4	4		169	p169	p169	p169	p169
109	TRUE	Empty	ATP synthase subunit d, mitochondrial OS=Triticum urartu GN=TRIUR3_34657 PE=4 SV=1	M7YU16_TRIUA (+3)	20 kDa		0.31	[]	unknown	17	0	21	12.67	11.15	0	0	11	3.67	6.35	0	0	0	0	0	12	0	0	4	6.93		170	p170	p170		p170
16	TRUE	Empty	Carbonic anhydrase OS=Aegilops tauschii GN=F775_28630 PE=3 SV=1	R7WAY7_AEGTA	22 kDa	TRUE	0.32	[]	unknown	9	29	0	12.67	14.84	40	44	17	33.67	14.57	44	33	19	32	12.53	4	39	14	19	18.03		171	p171	p171	p171	p171
60	TRUE	Empty	Non-specific lipid-transfer protein OS=Triticum aestivum GN=ltp9.5 PE=2 SV=1	Q5NE33_WHEAT	11 kDa	TRUE	0.32	[]	unknown	15	18	10	14.33	4.04	9	6	10	8.33	2.08	6	12	6	8	3.46	13	5	0	6	6.56		172	p172	p172	p172	p172
36	TRUE	Empty	Oryzain alpha chain OS=Triticum urartu GN=TRIUR3_28610 PE=3 SV=1	M7ZW88_TRIUA (+2)	53 kDa		0.33	[]	unknown	11	6	11	9.33	2.89	15	7	24	15.33	8.5	25	15	16	18.67	5.51	21	7	9	12.33	7.57		173	p173	p173	p173	p173
40	TRUE	Empty	Uncharacterized protein OS=Triticum aestivum GN=TRAES_3BF007300380CFD_c1 PE=3 SV=1	A0A077RYA3_WHEAT (+3)	9 kDa		0.33	[]	unknown	13	12	12	12.33	0.58	15	20	12	15.67	4.04	22	15	13	16.67	4.73	1	16	12	9.67	7.77		174	p174	p174	p174	p174
113	TRUE	Empty	Sedoheptulose-1,7-bisphosphatase, chloroplast, expressed OS=Triticum aestivum GN=TAA_ctg0079b.00010.1 PE=3 SV=1	D8L9G3_WHEAT (+2)	42 kDa		0.33	[]	unknown	0	0	0	0	0	8	22	0	10	11.14	8	3	0	3.67	4.04	2	0	5	2.33	2.52		175		p175	p175	p175
197	TRUE	Empty	Putative PDI-like protein OS=Triticum aestivum GN=pdil4-1 PE=3 SV=1	D8L9A4_WHEAT (+4)	40 kDa		0.33	[]	unknown	0	0	0	0	0	0	2	14	5.33	7.57	2	0	0	0.67	1.15	0	0	0	0	0		176		p176	p176
127	TRUE	Empty	Fructose-bisphosphate aldolase OS=Aegilops tauschii GN=F775_05191 PE=3 SV=1	M8C9E4_AEGTA (+1)	37 kDa	TRUE	0.34	[]	unknown	2	3	2	2.33	0.58	8	5	4	5.67	2.08	9	1	0	3.33	4.93	2	2	0	1.33	1.15		177	p177	p177	p177	p177
162	TRUE	Empty	Elongation factor 1-beta OS=Triticum urartu GN=TRIUR3_03789 PE=3 SV=1	M7Z011_TRIUA	31 kDa	TRUE	0.34	[]	unknown	3	7	2	4	2.65	0	2	0	0.67	1.15	0	0	0	0	0	2	13	0	5	7		178	p178	p178		p178
177	TRUE	Empty	Uncharacterized protein OS=Aegilops tauschii GN=F775_32419 PE=4 SV=1	M8AXK6_AEGTA (+2)	42 kDa		0.34	[]	unknown	0	0	0	0	0	4	4	0	2.67	2.31	10	1	0	3.67	5.51	0	0	0	0	0		179		p179	p179
216	TRUE	Empty	Uncharacterized protein OS=Triticum aestivum PE=4 SV=1	W5E3X5_WHEAT	22 kDa	TRUE	0.35	[]	unknown	1	0	5	2	2.65	0	0	1	0.33	0.58	0	0	0	0	0	1	0	0	0.33	0.58		180	p180	p180		p180
77	TRUE	Empty	Uncharacterized protein OS=Aegilops tauschii GN=F775_07994 PE=4 SV=1	M8B6Q5_AEGTA	48 kDa	TRUE	0.36	[]	unknown	6	6	25	12.33	10.97	13	0	16	9.67	8.5	1	7	1	3	3.46	7	0	0	2.33	4.04		181	p181	p181	p181	p181
44	TRUE	Empty	Uncharacterized protein OS=Triticum aestivum PE=4 SV=1	A0A0C4BJ55_WHEAT (+1)	28 kDa	TRUE	0.37	[]	unknown	14	14	10	12.67	2.31	24	21	10	18.33	7.37	21	13	8	14	6.56	5	16	7	9.33	5.86		182	p182	p182	p182	p182
133	TRUE	Empty	Uncharacterized protein OS=Triticum aestivum PE=4 SV=1	W5DEI7_WHEAT	23 kDa	TRUE	0.37	[]	unknown	0	1	0	0.33	0.58	6	6	0	4	3.46	7	2	0	3	3.61	0	10	5	5	5		183	p183	p183	p183	p183
199	TRUE	Empty	Uncharacterized protein OS=Triticum urartu GN=TRIUR3_08231 PE=4 SV=1	M7ZM77_TRIUA (+3)	16 kDa		0.37	[]	unknown	1	0	12	4.33	6.66	0	0	0	0	0	2	0	0	0.67	1.15	0	0	0	0	0		184	p184		p184
6	TRUE	Empty	ATP synthase subunit beta, chloroplastic OS=Triticum aestivum GN=atpB PE=3 SV=1	A0A075W3Y0_WHEAT	54 kDa	TRUE	0.4	[]	unknown	43	99	27	56.33	37.81	122	166	47	111.67	60.17	137	95	62	98	37.59	65	121	122	102.67	32.62		185	p185	p185	p185	p185
193	TRUE	Empty	L-ascorbate peroxidase 1, cytosolic OS=Triticum urartu GN=TRIUR3_20326 PE=3 SV=1	M7ZQM4_TRIUA (+3)	27 kDa	TRUE	0.4	[]	unknown	0	0	1	0.33	0.58	0	2	0	0.67	1.15	15	1	0	5.33	8.39	0	0	0	0	0		186	p186	p186	p186
27	TRUE	Empty	Uncharacterized protein OS=Triticum aestivum PE=4 SV=1	W5ADS2_WHEAT	18 kDa	TRUE	0.42	[]	unknown	28	20	10	19.33	9.02	23	1	12	12	11	25	18	23	22	3.61	14	28	5	15.67	11.59		187	p187	p187	p187	p187
138	TRUE	Empty	Dehydrin COR410 OS=Triticum aestivum GN=COR410 PE=2 SV=1	CO410_WHEAT (+3)	28 kDa		0.43	[]	unknown	5	0	19	8	9.85	0	0	7	2.33	4.04	0	4	7	3.67	3.51	0	0	0	0	0		188	p188	p188	p188
180	TRUE	Empty	Protein disulfide-isomerase OS=Triticum aestivum GN=TaPDIL1-1delta PE=2 SV=1	A0A024FR39_WHEAT (+9)	54 kDa		0.43	[]	unknown	0	1	0	0.33	0.58	0	0	0	0	0	3	9	0	4	4.58	0	9	1	3.33	4.93		189	p189		p189	p189
203	TRUE	Empty	Peptidyl-prolyl cis-trans isomerase CYP37, chloroplastic OS=Triticum urartu GN=TRIUR3_21334 PE=4 SV=1	M7YU95_TRIUA (+3)	45 kDa		0.43	[]	unknown	0	6	0	2	3.46	0	0	0	0	0	0	0	0	0	0	0	4	2	2	2		190	p190			p190
187	TRUE	Empty	Uncharacterized protein OS=Triticum aestivum PE=3 SV=1	W5F3P8_WHEAT	47 kDa		0.44	[]	unknown	0	0	0	0	0	0	0	0	0	0	16	0	0	5.33	9.24	0	0	0	0	0		191			p191
202	TRUE	Empty	Uncharacterized protein OS=Triticum urartu GN=TRIUR3_22814 PE=4 SV=1	M7ZNQ9_TRIUA (+1)	33 kDa		0.44	[]	unknown	0	0	14	4.67	8.08	0	0	0	0	0	0	0	0	0	0	0	0	0	0	0		192	p192
213	TRUE	Empty	Far upstream element-binding protein 3 OS=Aegilops tauschii GN=F775_28307 PE=4 SV=1	N1R5G9_AEGTA (+3)	71 kDa		0.44	[]	unknown	0	0	8	2.67	4.62	0	0	0	0	0	0	0	0	0	0	0	0	0	0	0		193	p193
222	TRUE	Empty	Low molecular weight glutenin subunit OS=Triticum aestivum PE=4 SV=1	Q6WZC3_WHEAT	35 kDa	TRUE	0.44	[]	unknown	0	0	0	0	0	0	0	0	0	0	0	0	0	0	0	6	0	0	2	3.46		194				p194
223	TRUE	Empty	Alpha tubulin-2A OS=Triticum aestivum GN=TUBA-2A PE=2 SV=1	A4K4Y1_WHEAT (+6)	50 kDa		0.44	[]	unknown	0	0	0	0	0	0	0	0	0	0	6	0	0	2	3.46	0	0	0	0	0		195			p195
224	TRUE	Empty	Peptidyl-prolyl cis-trans isomerase OS=Aegilops tauschii GN=F775_27753 PE=4 SV=1	M8CHR0_AEGTA (+1)	10 kDa		0.44	[]	unknown	0	0	0	0	0	0	0	0	0	0	0	0	0	0	0	0	6	0	2	3.46		196				p196
227	TRUE	Empty	Uncharacterized protein OS=Triticum aestivum PE=3 SV=1	W5F969_WHEAT	29 kDa		0.44	[]	unknown	0	0	5	1.67	2.89	0	0	0	0	0	0	0	0	0	0	0	0	0	0	0		197	p197
228	TRUE	Empty	LAlv9 family protein OS=Pyrenophora tritici-repentis (strain Pt-1C-BFP) GN=PTRG_05221 PE=4 SV=1	B2W421_PYRTR	83 kDa		0.44	[]	unknown	0	0	0	0	0	0	4	0	1.33	2.31	0	0	0	0	0	0	0	0	0	0		198		p198
110	TRUE	Empty	Cytochrome c oxidase subunit 6B OS=Aegilops tauschii GN=F775_27142 PE=4 SV=1	M8CQP1_AEGTA	18 kDa	TRUE	0.45	[]	unknown	11	0	16	9	8.19	4	0	19	7.67	10.02	0	0	0	0	0	8	0	0	2.67	4.62		199	p199	p199		p199
153	TRUE	Empty	Chlorophyll a-b binding protein, chloroplastic OS=Triticum urartu GN=TRIUR3_00896 PE=3 SV=1	M7ZEF4_TRIUA	33 kDa	TRUE	0.46	[]	unknown	0	1	0	0.33	0.58	8	4	0	4	4	5	5	3	4.33	1.15	0	0	1	0.33	0.58		200	p200	p200	p200	p200
140	TRUE	Empty	Chlorophyll a-b binding protein, chloroplastic OS=Triticum urartu GN=TRIUR3_18291 PE=3 SV=1	M8A6M9_TRIUA	29 kDa		0.47	[]	unknown	0	0	0	0	0	1	14	0	5	7.81	7	4	0	3.67	3.51	2	5	8	5	3		201		p201	p201	p201
186	TRUE	Empty	Bowman-Birk type trypsin inhibitor OS=Triticum urartu GN=TRIUR3_08867 PE=3 SV=1	M8A6E3_TRIUA	31 kDa		0.48	[]	unknown	2	0	1	1	1	0	0	0	0	0	0	18	0	6	10.39	0	0	0	0	0		202	p202		p202
217	TRUE	Empty	40S ribosomal protein SA OS=Triticum aestivum PE=3 SV=1	W5B0W3_WHEAT (+1)	33 kDa		0.49	[]	unknown	0	0	0	0	0	1	0	0	0.33	0.58	6	0	0	2	3.46	0	0	0	0	0		203		p203	p203
9	TRUE	Empty	Histone H4 OS=Triticum urartu GN=TRIUR3_00190 PE=3 SV=1	M8A374_TRIUA	11 kDa	TRUE	0.5	[]	unknown	51	47	57	51.67	5.03	58	39	62	53	12.29	37	40	59	45.33	11.93	39	26	27	30.67	7.23		204	p204	p204	p204	p204
201	TRUE	Empty	Nascent polypeptide-associated complex subunit beta OS=Triticum urartu GN=TRIUR3_23093 PE=3 SV=1	M7YFL3_TRIUA (+1)	19 kDa	TRUE	0.5	[]	unknown	0	0	12	4	6.93	0	0	2	0.67	1.15	0	0	0	0	0	0	0	0	0	0		205	p205	p205
51	TRUE	Empty	RuBisCO large subunit-binding protein subunit beta, chloroplastic OS=Aegilops tauschii GN=F775_26695 PE=3 SV=1	M8ALL6_AEGTA	99 kDa		0.51	[]	unknown	16	13	9	12.67	3.51	12	15	6	11	4.58	26	6	6	12.67	11.55	6	5	7	6	1		206	p206	p206	p206	p206
221	TRUE	Empty	Uncharacterized protein OS=Gaeumannomyces graminis var. tritici (strain R3-111a-1) GN=GGTG_13629 PE=4 SV=1	J3PJE9_GAGT3	69 kDa		0.51	[]	unknown	4	0	0	1.33	2.31	0	0	0	0	0	0	1	0	0.33	0.58	0	0	0	0	0		207	p207		p207
183	TRUE	Empty	HMG1/2-like protein OS=Triticum aestivum PE=2 SV=1	HMGL_WHEAT (+1)	17 kDa		0.52	[]	unknown	0	0	16	5.33	9.24	0	0	4	1.33	2.31	0	0	0	0	0	0	0	0	0	0		208	p208	p208
225	TRUE	Empty	Uncharacterized protein OS=Triticum urartu GN=TRIUR3_05413 PE=4 SV=1	M7Z9S8_TRIUA-DECOY	?		0.52	[]	unknown	0	0	3	1	1.73	0	0	0	0	0	1	0	0	0.33	0.58	0	0	0	0	0		209	p209		p209
212	TRUE	Empty	33 kDa ribonucleoprotein, chloroplastic OS=Aegilops tauschii GN=F775_28197 PE=4 SV=1	M8CXZ0_AEGTA (+1)	22 kDa		0.53	[]	unknown	0	0	6	2	3.46	2	0	0	0.67	1.15	0	0	0	0	0	0	0	0	0	0		210	p210	p210
29	TRUE	Empty	RuBisCO large subunit-binding protein subunit alpha, chloroplastic OS=Triticum urartu GN=TRIUR3_22048 PE=3 SV=1	M7Z848_TRIUA (+1)	65 kDa	TRUE	0.54	[]	unknown	11	29	12	17.33	10.12	20	34	6	20	14	33	13	7	17.67	13.61	3	7	10	6.67	3.51		211	p211	p211	p211	p211
211	TRUE	Empty	Vacuolar glutathione S-conjugate OS=Pseudotsuga menziesii var. menziesii GN=ycf1 PE=4 SV=1	G8IW51_PSEMZ	219 kDa	TRUE	0.55	[]	unknown	5	0	0	1.67	2.89	0	0	0	0	0	0	0	0	0	0	2	0	0	0.67	1.15		212	p212			p212
229	TRUE	Empty	Uncharacterized protein OS=Phaeosphaeria nodorum (strain SN15 / ATCC MYA-4574 / FGSC 10173) GN=SNOG_01652 PE=4 SV=2	Q0V2W2_PHANO	146 kDa		0.55	[]	unknown	0	0	3	1	1.73	0	0	0	0	0	0	0	0	0	0	1	0	0	0.33	0.58		213	p213			p213
154	TRUE	Empty	HMG-I/Y protein HMGa OS=Triticum aestivum GN=HMGa PE=3 SV=1	Q8LRU5_WHEAT	19 kDa		0.56	[]	unknown	4	0	13	5.67	6.66	0	0	6	2	3.46	0	0	0	0	0	10	1	0	3.67	5.51		214	p214	p214		p214
19	TRUE	Empty	Cold induced 16 OS=Triticum aestivum GN=WCI16 PE=2 SV=1	S6AWC2_WHEAT	16 kDa	TRUE	0.59	[]	unknown	24	12	42	26	15.1	23	20	35	26	7.94	11	13	12	12	1	36	16	8	20	14.42		215	p215	p215	p215	p215
35	TRUE	Empty	Probable non-specific lipid-transfer protein 3 OS=Triticum aestivum GN=LTP3 PE=2 SV=1	NLTP3_WHEAT	12 kDa	TRUE	0.62	[]	unknown	14	8	12	11.33	3.06	20	12	17	16.33	4.04	11	14	23	16	6.24	22	21	7	16.67	8.39		216	p216	p216	p216	p216
188	TRUE	Empty	30S ribosomal protein S1, chloroplastic OS=Triticum urartu GN=TRIUR3_32878 PE=4 SV=1	M7Z6J0_TRIUA (+3)	43 kDa		0.63	[]	unknown	0	7	0	2.33	4.04	1	0	0	0.33	0.58	0	0	0	0	0	0	5	0	1.67	2.89		217	p217	p217		p217
174	TRUE	Empty	Calmodulin OS=Triticum aestivum PE=1 SV=3	CALM_WHEAT	17 kDa	TRUE	0.65	[]	unknown	0	0	15	5	8.66	0	0	8	2.67	4.62	0	0	0	0	0	2	0	0	0.67	1.15		218	p218	p218		p218
208	TRUE	Empty	Uncharacterized protein OS=Phaeosphaeria nodorum (strain SN15 / ATCC MYA-4574 / FGSC 10173) GN=SNOG_09602 PE=4 SV=1	Q0UF62_PHANO	45 kDa		0.67	[]	unknown	0	0	1	0.33	0.58	0	0	4	1.33	2.31	1	0	0	0.33	0.58	1	0	2	1	1		219	p219	p219	p219	p219
214	TRUE	Empty	Small nucleolar ribonucleoprotein complex subunit Utp14 OS=Gaeumannomyces graminis var. tritici (strain R3-111a-1) GN=GGTG_00203 PE=4 SV=1	J3NG10_GAGT3-DECOY	?		0.67	[]	unknown	4	0	0	1.33	2.31	0	0	1	0.33	0.58	0	0	0	0	0	2	0	0	0.67	1.15		220	p220	p220		p220
219	TRUE	Empty	Disease resistance protein RPM1 OS=Aegilops tauschii GN=F775_06254 PE=4 SV=1	M8BYX2_AEGTA	168 kDa		0.69	[]	unknown	1	0	1	0.67	0.58	0	3	0	1	1.73	0	0	1	0.33	0.58	0	0	0	0	0		221	p221	p221	p221
18	TRUE	Empty	Elongation factor 1-alpha OS=Triticum aestivum GN=TEF1 PE=2 SV=1	EF1A_WHEAT (+9)	49 kDa	TRUE	0.7	[]	unknown	31	18	33	27.33	8.14	17	9	32	19.33	11.68	16	16	20	17.33	2.31	28	14	23	21.67	7.09		222	p222	p222	p222	p222
2	TRUE	Empty	Phosphoglycerate kinase OS=Triticum urartu GN=TRIUR3_04791 PE=3 SV=1	M7ZR60_TRIUA (+1)	49 kDa	TRUE	0.73	[]	unknown	108	156	55	106.33	50.52	190	188	104	160.67	49.08	163	143	103	136.33	30.55	48	158	135	113.67	58.02		223	p223	p223	p223	p223
83	TRUE	Empty	Adenylate kinase A OS=Aegilops tauschii GN=F775_10181 PE=3 SV=1	M8CA41_AEGTA (+1)	26 kDa	TRUE	0.75	[]	unknown	7	6	8	7	1	7	6	15	9.33	4.93	4	6	4	4.67	1.15	11	14	0	8.33	7.37		224	p224	p224	p224	p224
135	TRUE	Empty	Putative plastid-lipid-associated protein 3, chloroplastic OS=Triticum urartu GN=TRIUR3_26015 PE=4 SV=1	M7ZSN5_TRIUA (+2)	34 kDa		0.77	[]	unknown	0	0	0	0	0	0	12	0	4	6.93	17	0	0	5.67	9.81	0	8	0	2.67	4.62		225		p225	p225	p225
70	TRUE	Empty	Non-specific lipid-transfer protein OS=Triticum urartu GN=TRIUR3_18740 PE=3 SV=1	M7YJJ9_TRIUA	12 kDa	TRUE	0.81	[]	unknown	10	9	0	6.33	5.51	7	6	14	9	4.36	8	19	6	11	7	17	3	1	7	8.72		226	p226	p226	p226	p226
205	TRUE	Empty	Uncharacterized protein OS=Gaeumannomyces graminis var. tritici (strain R3-111a-1) GN=GGTG_08007 PE=4 SV=1	J3P3B9_GAGT3-DECOY	?		0.84	[]	unknown	0	0	2	0.67	1.15	2	0	0	0.67	1.15	2	2	0	1.33	1.15	4	0	0	1.33	2.31		227	p227	p227	p227	p227
111	TRUE	Empty	Uncharacterized protein OS=Triticum aestivum PE=4 SV=1	W5A6H1_WHEAT	9 kDa		0.94	[]	unknown	5	3	3	3.67	1.15	9	0	7	5.33	4.73	4	8	1	4.33	3.51	10	6	0	5.33	5.03		228	p228	p228	p228	p228
156	TRUE	Empty	PsbP-like protein 1, chloroplastic OS=Aegilops tauschii GN=F775_30938 PE=4 SV=1	R7VZH9_AEGTA (+2)	23 kDa	TRUE	0.94	[]	unknown	0	6	0	2	3.46	13	0	0	4.33	7.51	2	4	4	3.33	1.15	6	0	0	2	3.46		229	p229	p229	p229	p229

## Sheet: Sheet2
p1	p1	p1	p1
p2	p2	p4	p2
p3	p3	p5	p3
p4	p4	p6	p4
p5	p5	p9	p5
p6	p6	p10	p7
p10	p9	p12	p8
p13	p13	p14	p10
p14	p14	p16	p11
p20	p18	p17	p13
p21	p19	p18	p15
p22	p20	p19	p18
p23	p21	p20	p20
p24	p22	p23	p21
p25	p23	p26	p22
p28	p24	p27	p23
p29	p26	p28	p24
p32	p28	p29	p25
p33	p29	p30	p26
p35	p30	p34	p29
p36	p32	p36	p31
p37	p34	p37	p32
p38	p35	p39	p35
p39	p36	p40	p36
p40	p37	p43	p37
p42	p39	p46	p38
p44	p40	p47	p39
p45	p42	p48	p40
p46	p43	p49	p41
p47	p46	p52	p42
p48	p48	p53	p43
p49	p50	p55	p44
p50	p51	p56	p45
p51	p52	p57	p46
p52	p53	p58	p47
p53	p54	p60	p48
p54	p55	p61	p49
p55	p56	p62	p51
p57	p57	p63	p52
p60	p58	p66	p53
p61	p60	p67	p54
p62	p61	p68	p55
p64	p62	p69	p56
p66	p63	p71	p57
p67	p64	p72	p59
p68	p66	p73	p60
p70	p67	p74	p61
p71	p68	p75	p62
p72	p69	p77	p64
p73	p71	p78	p65
p74	p72	p79	p66
p75	p73	p80	p67
p76	p74	p81	p68
p77	p75	p82	p69
p78	p76	p83	p70
p79	p77	p84	p71
p80	p78	p86	p72
p82	p79	p87	p73
p83	p80	p88	p74
p84	p81	p90	p75
p86	p82	p92	p76
p88	p83	p94	p77
p89	p84	p95	p78
p90	p86	p96	p79
p92	p87	p97	p80
p94	p88	p99	p82
p95	p90	p100	p83
p96	p92	p101	p84
p97	p94	p103	p85
p98	p95	p107	p86
p99	p96	p108	p88
p101	p97	p109	p90
p102	p98	p110	p91
p103	p99	p111	p92
p104	p100	p113	p93
p105	p101	p114	p94
p107	p102	p115	p96
p110	p103	p116	p97
p112	p104	p119	p98
p114	p105	p122	p99
p115	p107	p123	p100
p117	p108	p124	p102
p118	p110	p125	p103
p119	p111	p126	p106
p120	p112	p128	p107
p121	p113	p129	p110
p122	p114	p130	p114
p124	p115	p131	p117
p125	p116	p132	p118
p126	p117	p133	p119
p127	p119	p134	p120
p128	p120	p135	p122
p129	p121	p137	p123
p130	p122	p138	p124
p132	p123	p139	p125
p133	p124	p140	p126
p134	p125	p141	p127
p135	p126	p143	p128
p136	p127	p144	p129
p137	p128	p145	p130
p138	p129	p146	p132
p140	p130	p147	p133
p141	p131	p148	p134
p144	p132	p150	p135
p146	p133	p151	p136
p148	p134	p153	p137
p149	p135	p154	p138
p151	p136	p155	p139
p152	p137	p157	p140
p154	p138	p160	p141
p155	p139	p161	p142
p156	p140	p162	p143
p159	p141	p163	p144
p160	p142	p165	p145
p161	p143	p167	p146
p162	p144	p168	p148
p163	p145	p169	p149
p165	p146	p171	p150
p166	p147	p172	p151
p167	p148	p173	p152
p168	p150	p174	p153
p169	p151	p175	p154
p170	p152	p176	p155
p171	p154	p177	p156
p172	p155	p179	p157
p173	p156	p181	p158
p174	p157	p182	p159
p177	p158	p183	p160
p178	p159	p184	p162
p180	p160	p185	p163
p181	p161	p186	p164
p182	p162	p187	p165
p183	p163	p188	p167
p184	p164	p189	p168
p185	p165	p191	p169
p186	p167	p195	p170
p187	p168	p200	p171
p188	p169	p201	p172
p189	p170	p202	p173
p190	p171	p203	p174
p192	p172	p204	p175
p193	p173	p206	p177
p197	p174	p207	p178
p199	p175	p209	p180
p200	p176	p211	p181
p202	p177	p215	p182
p204	p178	p216	p183
p205	p179	p219	p185
p206	p180	p221	p187
p207	p181	p222	p189
p208	p182	p223	p190
p209	p183	p224	p194
p210	p185	p225	p196
p211	p186	p226	p199
p212	p187	p227	p200
p213	p188	p228	p201
p214	p198	p229	p204
p215	p199		p206
p216	p200		p211
p217	p201		p212
p218	p203		p213
p219	p204		p214
p220	p205		p215
p221	p206		p216
p222	p208		p217
p223	p210		p218
p224	p211		p219
p226	p214		p220
p227	p215		p222
p228	p216		p223
p229	p217		p224
	p218		p225
	p219		p226
	p220		p227
	p221		p228
	p222		p229
	p223
	p224
	p225
	p226
	p227
	p228
	p229
